# Supplementary material for: Aggresome formation promotes ASK1/JNK signaling activation and stemness maintenance in ovarian cancer
Source: Nat Commun. 2024 Feb 13;15:1321. doi: 10.1038/s41467-024-45698-x (PMC10864366; doi:10.1038/s41467-024-45698-x)
Supplement: Supplementary file 4 — Supplementary Data 1-2 [file 41467_2024_45698_MOESM4_ESM.xlsx]

## Sheet: Supplemenatry Data 1
rs11782652	rs1243180	rs757210
PAG1	RF00012	TAF15
AC022778.1	RNA5SP303	RASL10B
AC079209.2	AL157895.1	GAS2L2
AC079209.1	MTND1P37	MMP28
AC009902.1	MTND2P16	AC006237.1
UBE2HP1	RNU6-1212P	C17orf50
AC009902.3	AL353147.1	AC015849.2
AC009902.2	PLXDC2	AC015849.3
FABP5	AC069549.1	AC015849.4
AC018616.1	AMD1P1	HEATR9
PMP2	AL590032.1	AC015849.6
FABP9	MIR4675	AC015849.1
FABP4	NEBL	CCL5
AC023644.1	MTND1P21	RF00100
FTH1P11	AL157398.1	AC015849.5
FABP12	EIF4BP2	LRRC37A9P
IMPA1P1	NPM1P30	RDM1
NIPA2P4	C10orf113	LYZL6
RPS26P34	NEBL-AS1	AC244100.1
SLC10A5P1	AL731547.1	CCL16
IMPA1	LUZP4P1	CCL14
SLC10A5	RNU6-15P	AC244100.2
AC132219.2	AL158209.1	CCL15-CCL14
ZFAND1	RNMTL1P1	CCL15
CHMP4C	AL158209.2	AC244100.3
AC132219.1	RF00017	AC244100.4
SNX16	RF00019	CCL23
HNRNPA1P36	CASC10	CCL18
LINC02235	MIR1915	AC243829.4
AC027701.1	SKIDA1	CCL3
HNRNPA1P4	MLLT10	CCL4
AC060765.1	RNU6-306P	RN7SL301P
AC105031.2	HNRNPRP1	AC243829.2
AC105031.3	RNU6-1141P	AC243829.7
AC105031.1	DNAJC1	TBC1D3B
AC090095.1	RN7SKP219	AC243829.1
AC090132.1	AL359697.1	CCL3L1
AC090132.2	RN7SKP37	CCL4L2
LINC01419	ADIPOR1P1	AC243829.5
	AL157831.1	AC243829.3
	EBLN1	AC243829.6
	AL157831.2	TBC1D3I
	PSME2P6	AC233699.1
	AL158211.5	RF00019
	AL158211.1	TBC1D3G
	RPL31P45	TBC1D3H
	COMMD3	RNU6-1192P
	COMMD3-BMI1	TBC1D3F
	BMI1	TBC1D3J
	AL158211.4	ZNHIT3
	AL158211.2	RNA5SP439
	AL158211.3	MYO19
	SPAG6	PIGW
	AL513128.1	GGNBP2
	AL513128.2	AC243732.1
	PIP4K2A	DHRS11
	AL390318.1	MRM1
	RNU6-413P	AC243830.2
	ARMC3	AC243830.3
	RNA5SP304	AC243830.1
	MSRB2	LHX1-DT
	YWHAZP3	LHX1
	RF00561	AC243773.1
	PTF1A	AATF
	C10orf67	AC243773.2
	AL139281.1	AC244093.4
	AL606469.1	MIR2909
	MIR1254-2	AC244093.3
	OTUD1	AC244093.5
		ACACA
		AC244093.1
		HMGB1P24
		AC244093.2
		C17orf78
		AC243654.3
		TADA2A
		AC243654.1
		AC243654.2
		DUSP14
		SYNRG
		AC243585.2
		DDX52
		MIR378J
		AC243571.2
		AC243585.1
		HNF1B
		AC243571.1
		YWHAEP7
		RNU6-489P
		TBC1D3K
		RF00001
		TBC1D3L
		TBC1D3D
		TBC1D3C
		AC233968.1
		TBC1D3E
		RNA5SP526
		TBC1D3
		AC244154.1
		MRPL45
		GPR179
		SOCS7
		ARHGAP23
		AC244153.1
		SRCIN1
		AC006449.1
		EPOP
		MIR4734
		AC006449.6
		AC006449.2
		MLLT6
		AC006449.3
		MIR4726
		AC006449.7
		CISD3
		RNA5SP440
		PCGF2
		AC006449.5
		PSMB3
		RNU6-866P
		PIP4K2B
		CWC25
		MIR4727
		C17orf98
		RPL23
		SNORA21B
		SNORA21
		AC110749.1
		LASP1
		AC006441.1
		MIR6779
		AC006441.3
		LINC00672
		FBXO47
		AC006441.2
		AC006441.4
		AC006441.5
		LINC02079
		LRRC37A11P
		AC091178.1
		RDM1P5
		PLXDC1
		ARL5C
		AC004408.2
		AC004408.1
		CACNB1
		RPL19
		STAC2
		AC015910.1
		FBXL20
		AC005288.1
		MED1
		CDK12
		RNU6-233P
		AC009283.1
		NEUROD2
		AC087491.1
		PPP1R1B
		STARD3
		TCAP
		PNMT
		PGAP3
		ERBB2

## Sheet: Supplementary Data 2
Gene	CNA	Freq
PVT1	AMP	0.43
MYC	AMP	0.42
RN7SKP226	AMP	0.42
LINC02912	AMP	0.418
CASC8	AMP	0.411
POU5F1B	AMP	0.409
GSDMC	AMP	0.406
CYRIB	AMP	0.404
ASAP1	AMP	0.404
CCAT1	AMP	0.399
LINC00977	AMP	0.399
PCAT1	AMP	0.399
CCDC26	AMP	0.399
PCAT2	AMP	0.397
ADCY8	AMP	0.396
RN7SKP206	AMP	0.396
LRATD2	AMP	0.394
EFR3A	AMP	0.387
KCNQ3	AMP	0.387
DNAAF11	AMP	0.385
TMEM71	AMP	0.385
PHF20L1	AMP	0.383
HPYR1	AMP	0.383
OC90	AMP	0.382
TG	AMP	0.382
HHLA1	AMP	0.382
ST3GAL1	AMP	0.38
NDRG1	AMP	0.38
SLA	AMP	0.38
CCN4	AMP	0.378
ZFAT	AMP	0.377
LINC00861	AMP	0.377
KHDRBS3	AMP	0.37
NSMCE2	AMP	0.364
MECOM	AMP	0.364
SQLE	AMP	0.364
TRIB1	AMP	0.363
TRAPPC9	AMP	0.363
ZNF572	AMP	0.363
WASHC5	AMP	0.363
RN7SL329P	AMP	0.361
LINC00964	AMP	0.361
MTSS1	AMP	0.358
DENND3	AMP	0.358
RNA5SP278	AMP	0.354
NDUFB9	AMP	0.354
COL22A1	AMP	0.354
TATDN1	AMP	0.354
PTK2	AMP	0.354
SLC45A4	AMP	0.352
ACTRT3	AMP	0.352
TERC	AMP	0.352
RNF139	AMP	0.351
MYNN	AMP	0.351
LRRC34	AMP	0.351
LRRIQ4	AMP	0.349
TRMT12	AMP	0.349
KCNK9	AMP	0.349
AGO2	AMP	0.349
TMEM65	AMP	0.349
ATAD2	AMP	0.349
FAM135B	AMP	0.349
CHRAC1	AMP	0.349
LRRC31	AMP	0.349
C8ORF17	AMP	0.347
FER1L6	AMP	0.347
RN7SKP155	AMP	0.347
COL14A1	AMP	0.345
NTAQ1	AMP	0.345
FBXO32	AMP	0.345
ZC3H3	AMP	0.345
FAM91A1	AMP	0.345
MROH6	AMP	0.344
PARP10	AMP	0.344
EXOSC4	AMP	0.344
ZHX1	AMP	0.344
EEF1D	AMP	0.344
MAFA	AMP	0.344
SPATC1	AMP	0.344
NAPRT	AMP	0.344
GSDMD	AMP	0.344
PLEC	AMP	0.344
OPLAH	AMP	0.344
KLHL38	AMP	0.344
GPAA1	AMP	0.344
ANXA13	AMP	0.344
EPPK1	AMP	0.344
SAMD7	AMP	0.342
GRINA	AMP	0.342
PUF60	AMP	0.342
SHARPIN	AMP	0.342
CYC1	AMP	0.342
ZNF623	AMP	0.342
MROH1	AMP	0.342
HGH1	AMP	0.342
SCRIB	AMP	0.342
GFUS	AMP	0.342
WDR97	AMP	0.342
SEC62	AMP	0.342
MAF1	AMP	0.342
NRBP2	AMP	0.342
ZNF251	AMP	0.34
RPL8	AMP	0.34
KIFC2	AMP	0.34
ZNF707	AMP	0.34
FAM83H	AMP	0.34
VPS28	AMP	0.34
PHC3	AMP	0.34
C8ORF33	AMP	0.34
HSF1	AMP	0.34
PYCR3	AMP	0.34
GPR160	AMP	0.34
SLC39A4	AMP	0.34
ZNF252P	AMP	0.34
COMMD5	AMP	0.34
CPSF1	AMP	0.34
MAPK15	AMP	0.34
PPP1R16A	AMP	0.34
LRRC24	AMP	0.34
DGAT1	AMP	0.34
ZNF250	AMP	0.34
RECQL4	AMP	0.34
FBXL6	AMP	0.34
MFSD3	AMP	0.34
TONSL	AMP	0.34
LRRC14	AMP	0.34
TMEM249	AMP	0.34
C8ORF76	AMP	0.34
TIGD5	AMP	0.34
ZNF34	AMP	0.34
CYHR1	AMP	0.34
FOXH1	AMP	0.34
SLC52A2	AMP	0.34
CCDC166	AMP	0.34
ADCK5	AMP	0.34
BOP1	AMP	0.34
ZNF517	AMP	0.34
GPT	AMP	0.34
RN7SL395P	AMP	0.34
ARHGAP39	AMP	0.34
SCRT1	AMP	0.34
ZNF7	AMP	0.34
SCX	AMP	0.34
ZNF16	AMP	0.34
C8ORF82	AMP	0.34
TSNARE1	AMP	0.339
MROH5	AMP	0.339
TOP1MT	AMP	0.339
PTP4A3	AMP	0.339
EGFEM1P	AMP	0.339
TBC1D31	AMP	0.339
RHPN1	AMP	0.339
GPR20	AMP	0.339
LINC00051	AMP	0.339
DEPTOR	AMP	0.337
ZNF696	AMP	0.337
ZFP41	AMP	0.337
LINC02904	AMP	0.337
GLI4	AMP	0.337
LY6H	AMP	0.337
LY6E	AMP	0.337
FAM83A	AMP	0.337
ADGRB1	AMP	0.335
GPIHBP1	AMP	0.335
ZHX2	AMP	0.333
DERL1	AMP	0.333
THEM6	AMP	0.332
LYPD2	AMP	0.332
ARC	AMP	0.332
LY6K	AMP	0.332
GML	AMP	0.332
JRK	AMP	0.332
CYP11B2	AMP	0.332
SLURP1	AMP	0.332
PSCA	AMP	0.332
RNY4P5	AMP	0.332
LY6D	AMP	0.33
LYNX1	AMP	0.33
CLDN11	AMP	0.33
CYP11B1	AMP	0.33
MRPL13	AMP	0.328
PRKCI	AMP	0.328
SLC7A14	AMP	0.326
HAS2	AMP	0.325
FNDC3B	AMP	0.323
TNFSF10	AMP	0.323
MTBP	AMP	0.321
SKIL	AMP	0.321
NCEH1	AMP	0.321
DSCC1	AMP	0.32
RNA5SP277	AMP	0.32
TAF2	AMP	0.32
SNTB1	AMP	0.32
GHSR	AMP	0.32
RN7SL396P	AMP	0.318
RNY5P3	AMP	0.318
TMEM212	AMP	0.318
EIF5A2	AMP	0.318
PLD1	AMP	0.318
RN7SL141P	AMP	0.318
RPL22L1	AMP	0.318
SPATA16	AMP	0.316
TNIK	AMP	0.316
ECT2	AMP	0.316
SLC2A2	AMP	0.314
CCN3	AMP	0.313
NLGN1	AMP	0.313
SNORA32	AMP	0.313
MAL2	AMP	0.311
RN7SKP153	AMP	0.311
NAALADL2	AMP	0.311
SAMD12	AMP	0.309
COLEC10	AMP	0.309
EXT1	AMP	0.309
ENPP2	AMP	0.309
RN7SKP40	AMP	0.306
RN7SKP234	AMP	0.304
TNFRSF11B	AMP	0.304
MED30	AMP	0.302
GOLIM4	AMP	0.301
LINC00536	AMP	0.297
SLC30A8	AMP	0.297
PDCD10	AMP	0.294
SERPINI1	AMP	0.294
WDR49	AMP	0.294
RN7SL826P	AMP	0.292
RN7SL228P	AMP	0.292
EIF3H	AMP	0.292
AARD	AMP	0.292
RAD21	AMP	0.29
SERPINI2	AMP	0.29
TRPS1	AMP	0.29
UTP23	AMP	0.29
RNA5SP276	AMP	0.288
PIK3CA	AMP	0.288
LINC00578	AMP	0.288
ZBBX	AMP	0.288
KCNMB2	AMP	0.287
TBL1XR1	AMP	0.287
KCNMB3	AMP	0.285
LINC00501	AMP	0.285
ZNF639	AMP	0.283
MFN1	AMP	0.283
GNB4	AMP	0.283
SNORA18	AMP	0.283
ZMAT3	AMP	0.283
PEX5L	AMP	0.282
RNA5SP147	AMP	0.282
RNA5SP148	AMP	0.282
RN7SKP52	AMP	0.28
EIF2B5	AMP	0.28
NDUFB5	AMP	0.28
MRPL47	AMP	0.28
ACTL6A	AMP	0.28
USP13	AMP	0.28
RNA5SP149	AMP	0.276
CCDC39	AMP	0.275
RNA5SP150	AMP	0.273
RN7SL703P	AMP	0.273
RN7SKP265	AMP	0.273
ATP11B	AMP	0.271
EPHB3	AMP	0.271
TTC14	AMP	0.271
FXR1	AMP	0.271
CSMD3	AMP	0.269
MCCC1	AMP	0.269
SOX2	AMP	0.269
RN7SKP298	AMP	0.269
VPS8	AMP	0.269
MAP6D1	AMP	0.268
MAGEF1	AMP	0.268
ABCC5	AMP	0.268
RN7SL229P	AMP	0.268
YEATS2	AMP	0.268
LINC00888	AMP	0.268
IGF2BP2	AMP	0.268
C3ORF70	AMP	0.268
PARL	AMP	0.268
DNAJC19	AMP	0.268
KLHL6	AMP	0.268
KLHL24	AMP	0.268
HTR3D	AMP	0.268
AP2M1	AMP	0.268
CYP2AB1P	AMP	0.268
MCF2L2	AMP	0.268
HTR3C	AMP	0.268
DVL3	AMP	0.268
SNORA81	AMP	0.268
HTR3E	AMP	0.268
ABCF3	AMP	0.268
FAM131A	AMP	0.266
EHHADH	AMP	0.266
EIF4G1	AMP	0.266
POLR2H	AMP	0.266
LIPH	AMP	0.266
SENP2	AMP	0.266
LAMP3	AMP	0.266
CHRD	AMP	0.266
PSMD2	AMP	0.266
CLCN2	AMP	0.266
THPO	AMP	0.266
SNORD66	AMP	0.266
DCUN1D1	AMP	0.266
ECE2	AMP	0.266
MAP3K13	AMP	0.264
ALG3	AMP	0.264
TMEM41A	AMP	0.264
RNA5SP151	AMP	0.264
VWA5B2	AMP	0.264
B3GNT5	AMP	0.264
BCHE	AMP	0.264
CAMK2N2	AMP	0.264
IGF2BP2-AS1	AMP	0.263
TRA2B	AMP	0.259
EBAG9	AMP	0.257
PKHD1L1	AMP	0.257
ETV5	AMP	0.256
DGKG	AMP	0.256
SYBU	AMP	0.254
TBCCD1	AMP	0.254
CRYGS	AMP	0.254
DNAJB11	AMP	0.252
KCNV1	AMP	0.252
BDH1	AMP	0.249
AHSG	AMP	0.247
FETUB	AMP	0.247
RUBCN	AMP	0.247
ADIPOQ	AMP	0.245
HRG	AMP	0.245
EIF4A2	AMP	0.245
SNORD2	AMP	0.245
RFC4	AMP	0.245
NUDCD1	AMP	0.245
FYTTD1	AMP	0.245
ENY2	AMP	0.245
KNG1	AMP	0.245
DLG1	AMP	0.244
SLITRK3	AMP	0.244
TRHR	AMP	0.244
ACAP2	AMP	0.244
ZDHHC19	AMP	0.244
LRCH3	AMP	0.242
RN7SL434P	AMP	0.242
MIR570HG	AMP	0.242
XXYLT1	AMP	0.242
RNU6ATAC24P	AMP	0.242
LINC00885	AMP	0.242
SI	AMP	0.242
UBXN7	AMP	0.242
DYNLT2B	AMP	0.242
RN7SL36P	AMP	0.242
TFRC	AMP	0.242
TNK2	AMP	0.242
PPP1R2	AMP	0.242
RN7SL738P	AMP	0.242
MUC4	AMP	0.242
SDHAP1	AMP	0.242
MUC20	AMP	0.242
PCYT1A	AMP	0.242
SLC51A	AMP	0.242
APOD	AMP	0.242
PIGX	AMP	0.24
FAM157A	AMP	0.24
RPL35A	AMP	0.24
LMLN	AMP	0.24
MB21D2	AMP	0.24
RN7SL215P	AMP	0.24
RNU4-1	AMP	0.24
PIGZ	AMP	0.24
WDR53	AMP	0.24
ATP13A3-DT	AMP	0.24
HES1	AMP	0.24
MELTF	AMP	0.24
TM4SF19	AMP	0.24
SENP5	AMP	0.24
ST6GAL1	AMP	0.24
PAK2	AMP	0.24
CEP19	AMP	0.24
TMEM44	AMP	0.24
LRRC15	AMP	0.24
SMCO1	AMP	0.24
IQCG	AMP	0.24
ATP13A3	AMP	0.24
ANKRD18DP	AMP	0.24
NCBP2	AMP	0.24
NRROS	AMP	0.24
FBXO45	AMP	0.24
RNF168	AMP	0.24
LSG1	AMP	0.24
FGF12	AMP	0.238
LINC00887	AMP	0.238
LPP	AMP	0.238
CPN2	AMP	0.238
FAM43A	AMP	0.238
GP5	AMP	0.238
RN7SL447P	AMP	0.237
OPA1	AMP	0.237
RPL39L	AMP	0.237
ATP13A4	AMP	0.237
ATP13A5	AMP	0.237
RTP4	AMP	0.235
MASP1	AMP	0.235
RTP1	AMP	0.235
RTP2	AMP	0.233
BCL6	AMP	0.233
RN7SKP222	AMP	0.233
TPRG1	AMP	0.233
TMEM74	AMP	0.233
PLAAT1	AMP	0.233
SST	AMP	0.233
OXR1	AMP	0.231
EIF3E	AMP	0.231
ZFPM2	AMP	0.23
ABRA	AMP	0.23
RNA5SP275	AMP	0.228
RSPO2	AMP	0.228
ANGPT1	AMP	0.228
EMC2	AMP	0.228
CCDC50	AMP	0.228
PYDC2	AMP	0.228
TP63	AMP	0.226
P3H2	AMP	0.226
IL1RAP	AMP	0.226
RIMS2	AMP	0.226
OSTN	AMP	0.226
UTS2B	AMP	0.226
CLDN16	AMP	0.225
CLDN1	AMP	0.225
TMEM207	AMP	0.223
RN7SKP296	AMP	0.221
GMNC	AMP	0.221
LINC01192	AMP	0.219
ZNF706	AMP	0.218
CCNE1	AMP	0.216
NACA4P	AMP	0.216
RN7SL563P	AMP	0.216
RN7SKP249	AMP	0.216
SNX31	AMP	0.214
ANKRD46	AMP	0.214
GRHL2	AMP	0.214
LRP12	AMP	0.212
BAALC-AS2	AMP	0.212
BAALC	AMP	0.212
DPYS	AMP	0.212
ATP6V1C1	AMP	0.212
YWHAZ	AMP	0.212
PABPC1	AMP	0.211
DCSTAMP	AMP	0.211
FZD6	AMP	0.209
SLC25A32	AMP	0.209
DCAF13	AMP	0.209
CTHRC1	AMP	0.209
RN7SL685P	AMP	0.209
NCALD	AMP	0.209
RNU6ATAC41P	AMP	0.209
RNF19A	AMP	0.207
AZIN1	AMP	0.206
SPAG1	AMP	0.206
RRM2B	AMP	0.206
RGS22	AMP	0.204
UBR5	AMP	0.204
ODF1	AMP	0.204
C19ORF12	AMP	0.202
POLR2K	AMP	0.202
FBXO43	AMP	0.202
PLEKHF1	AMP	0.202
RNU6ATAC8P	AMP	0.2
KLF10	AMP	0.2
POP4	AMP	0.2
VPS13B	AMP	0.199
SPTSSB	AMP	0.193
VSTM2B	AMP	0.193
OTOL1	AMP	0.193
COX6C	AMP	0.193
URI1	AMP	0.193
ZNF536	AMP	0.192
NMD3	AMP	0.192
PPM1L	AMP	0.188
TRIM59	AMP	0.188
RN7SL350P	AMP	0.188
ARL14	AMP	0.187
SMC4	AMP	0.185
SCARNA7	AMP	0.185
B3GALNT1	AMP	0.185
KPNA4	AMP	0.185
KRT8P12	AMP	0.183
LAPTM4B	AMP	0.183
IFT80	AMP	0.181
STK3	AMP	0.181
MTDH	AMP	0.18
C3ORF80	AMP	0.18
SCHIP1	AMP	0.178
OSR2	AMP	0.178
IL12A	AMP	0.178
KCNS2	AMP	0.176
NIPAL2	AMP	0.176
RN7SKP85	AMP	0.174
RPL30	AMP	0.173
RIDA	AMP	0.173
ERICH5	AMP	0.173
POP1	AMP	0.173
MATN2	AMP	0.173
IQCJ	AMP	0.171
BRD4	AMP	0.169
MFSD1	AMP	0.168
LXN	AMP	0.168
AKAP8	AMP	0.168
EPHX3	AMP	0.168
RARRES1	AMP	0.168
GFM1	AMP	0.168
NOTCH3	AMP	0.166
SLC66A1L	AMP	0.166
AKAP8L	AMP	0.166
RNA5SP470	AMP	0.164
VEPH1	AMP	0.164
RFX1	AMP	0.164
RLN3	AMP	0.164
IL27RA	AMP	0.164
LINC00906	AMP	0.164
UQCRFS1	AMP	0.162
RSRC1	AMP	0.162
MLF1	AMP	0.162
SHOX2	AMP	0.162
RN7SKP46	AMP	0.162
CASP14	AMP	0.162
OR7A5	AMP	0.162
ADGRE3	AMP	0.162
RN7SL340P	AMP	0.162
PTX3	AMP	0.161
CCNL1	AMP	0.161
KCNAB1	AMP	0.161
CYP4F3	AMP	0.161
CPQ	AMP	0.161
CYP4F12	AMP	0.161
CYP4F23P	AMP	0.161
RASAL3	AMP	0.161
CCDC105	AMP	0.161
CYP4F22	AMP	0.161
WIZ	AMP	0.161
RNA5SP146	AMP	0.161
SSR3	AMP	0.161
CLEC17A	AMP	0.161
SLC1A6	AMP	0.161
CYP4F8	AMP	0.161
OR7C1	AMP	0.161
RN7SL842P	AMP	0.159
TECR	AMP	0.159
PGLYRP2	AMP	0.159
SYDE1	AMP	0.159
TPM4	AMP	0.159
RN7SKP177	AMP	0.159
OR7A17	AMP	0.159
LINC00880	AMP	0.159
LEKR1	AMP	0.159
OR10H2	AMP	0.159
ESRP1	AMP	0.159
NDUFB7	AMP	0.159
ADGRE2	AMP	0.159
LINC00881	AMP	0.159
PLCH1	AMP	0.159
ILVBL	AMP	0.159
RN7SL337P	AMP	0.159
LINC00661	AMP	0.157
OR7A10	AMP	0.157
UCA1	AMP	0.157
ZSWIM4	AMP	0.157
PODNL1	AMP	0.157
OR10H1	AMP	0.157
BRME1	AMP	0.157
LINC00905	AMP	0.157
NDUFAF6	AMP	0.157
OR10H5	AMP	0.157
DNAJB1	AMP	0.157
TIPARP	AMP	0.157
CC2D1A	AMP	0.157
OR7C2	AMP	0.157
CYP4F24P	AMP	0.157
DCAF15	AMP	0.157
TSPYL5	AMP	0.157
CACNA1A	AMP	0.157
OR1I1	AMP	0.157
ZNF333	AMP	0.157
OR10H4	AMP	0.155
RN7SL231P	AMP	0.155
RN7SL619P	AMP	0.155
LINC00886	AMP	0.155
SLC33A1	AMP	0.155
GMPS	AMP	0.155
C19ORF53	AMP	0.155
ADGRL1	AMP	0.155
OR10H3	AMP	0.155
NANOS3	AMP	0.155
PKN1	AMP	0.155
MRI1	AMP	0.155
LINC00662	AMP	0.155
GIPC1	AMP	0.155
SDC2	AMP	0.155
DDX39A	AMP	0.154
PTDSS1	AMP	0.154
ASF1B	AMP	0.154
RAB8A	AMP	0.154
DPY19L4	AMP	0.154
PTGER1	AMP	0.154
YJU2B	AMP	0.154
ADGRE5	AMP	0.154
PALM3	AMP	0.154
PRKACA	AMP	0.154
TP53INP1	AMP	0.154
UQCRB	AMP	0.152
PLEKHF2	AMP	0.152
C19ORF67	AMP	0.152
C3ORF33	AMP	0.152
CYP4F11	AMP	0.152
MTERF3	AMP	0.152
HSH2D	AMP	0.152
SAMD1	AMP	0.152
CFAP418	AMP	0.152
CYP4F2	AMP	0.152
FNDC11	AMP	0.15
WWTR1	AMP	0.15
NFIX	AMP	0.15
PTK6	AMP	0.15
PPDPF	AMP	0.15
SRMS	AMP	0.15
GDF6	AMP	0.15
HELZ2	AMP	0.15
ZNF512B	AMP	0.149
SAMD10	AMP	0.149
ABHD16B	AMP	0.149
UCKL1	AMP	0.149
MED12L	AMP	0.149
ZGPAT	AMP	0.149
LIME1	AMP	0.149
MYT1	AMP	0.149
RGS19	AMP	0.149
TPD52L2	AMP	0.149
IER2	AMP	0.149
C20ORF204	AMP	0.149
CCNE2	AMP	0.149
INTS8	AMP	0.149
LAMA5	AMP	0.149
TRMT1	AMP	0.149
ZBTB46	AMP	0.149
NACC1	AMP	0.149
PCMTD2	AMP	0.149
TSC22D2	AMP	0.149
RTEL1	AMP	0.149
PRPF6	AMP	0.149
STX10	AMP	0.149
GPR149	AMP	0.149
AADACL2	AMP	0.149
OPRL1	AMP	0.149
TCEA2	AMP	0.149
LKAAEAR1	AMP	0.149
ARHGEF26	AMP	0.149
ARFRP1	AMP	0.149
SLC2A4RG	AMP	0.149
SOX18	AMP	0.149
NPBWR2	AMP	0.149
STMN3	AMP	0.149
DNAJC5	AMP	0.149
GMEB2	AMP	0.149
TNFRSF6B	AMP	0.149
EEF1A2	AMP	0.147
CLRN1	AMP	0.147
LYL1	AMP	0.147
SERP1	AMP	0.147
KCNQ2	AMP	0.147
MINDY4B	AMP	0.147
MME	AMP	0.147
AADAC	AMP	0.147
VIRMA	AMP	0.147
P2RY12	AMP	0.147
CIB3	AMP	0.145
ZNF254	AMP	0.145
ZNF726	AMP	0.145
SELENOT	AMP	0.145
SIAH2	AMP	0.145
ANKUB1	AMP	0.145
SUCNR1	AMP	0.145
GPR171	AMP	0.145
IGSF10	AMP	0.145
MIR1-1HG	AMP	0.145
OSBPL2	AMP	0.145
EPS15L1	AMP	0.145
DHX36	AMP	0.145
GPR87	AMP	0.145
EIF2A	AMP	0.145
LINC02877	AMP	0.145
MBNL1	AMP	0.145
P2RY13	AMP	0.145
P2RY14	AMP	0.145
SLC6A19	AMP	0.143
COMMD2	AMP	0.143
ERICH6	AMP	0.143
SLC6A18	AMP	0.143
PFN2	AMP	0.143
RAD54B	AMP	0.143
RPS21	AMP	0.143
CPB1	AMP	0.143
FAM32A	AMP	0.143
RNA5SP145	AMP	0.143
CHRNA4	AMP	0.143
FSBP	AMP	0.143
TERT	AMP	0.143
SLCO4A1	AMP	0.143
ADRM1	AMP	0.143
AP1M1	AMP	0.143
CABLES2	AMP	0.143
SLC12A7	AMP	0.143
NKD2	AMP	0.143
BRD9	AMP	0.142
TMEM14EP	AMP	0.142
LRRC14B	AMP	0.142
CLPTM1L	AMP	0.142
CEP72	AMP	0.142
TRIP13	AMP	0.142
PLEKHG4B	AMP	0.142
ZDHHC11B	AMP	0.142
AHRR	AMP	0.142
PDCD6	AMP	0.142
ZDHHC11	AMP	0.142
COL20A1	AMP	0.142
RBBP8NL	AMP	0.142
GATA5	AMP	0.142
LINC00686	AMP	0.142
CPA3	AMP	0.142
CP	AMP	0.142
RAP2B	AMP	0.142
KLF2	AMP	0.142
CCDC127	AMP	0.142
RNF13	AMP	0.142
EXOC3	AMP	0.142
EXOC3-AS1	AMP	0.142
TPPP	AMP	0.142
SLC6A3	AMP	0.142
SLC9A3	AMP	0.142
PLOD2	AMP	0.142
SDHA	AMP	0.142
RN7SL300P	AMP	0.142
SLC35E1	AMP	0.14
YTHDF1	AMP	0.14
ARFGAP1	AMP	0.14
HRH3	AMP	0.14
HPS3	AMP	0.14
BHLHE23	AMP	0.14
BIRC7	AMP	0.14
NKAIN4	AMP	0.14
TM4SF18	AMP	0.14
TM4SF1	AMP	0.14
CPHL1P	AMP	0.14
P2RY1	AMP	0.14
NTSR1	AMP	0.14
LINC00029	AMP	0.14
PLSCR4	AMP	0.14
PLSCR2	AMP	0.14
MTG2	AMP	0.138
TM4SF4	AMP	0.138
SMIM7	AMP	0.138
COL9A3	AMP	0.138
LINC00659	AMP	0.138
C19ORF44	AMP	0.138
MACF1	AMP	0.138
CALR3	AMP	0.138
HAR1B	AMP	0.138
HAR1A	AMP	0.138
RN7SL146P	AMP	0.138
MED26	AMP	0.138
DAND5	AMP	0.138
PLSCR1	AMP	0.138
HLTF	AMP	0.138
CHERP	AMP	0.138
CDH17	AMP	0.136
AGTR1	AMP	0.136
RAD23A	AMP	0.136
GYG1	AMP	0.136
MRGBP	AMP	0.136
PLSCR5	AMP	0.136
GADD45GIP1	AMP	0.136
OGFR	AMP	0.136
DIDO1	AMP	0.136
GEM	AMP	0.136
CDH4	AMP	0.135
MYO9B	AMP	0.135
IRX4	AMP	0.135
CIBAR1-DT	AMP	0.135
MRPL36	AMP	0.135
LPCAT1	AMP	0.135
SS18L1	AMP	0.135
NDUFS6	AMP	0.135
LMNTD1	AMP	0.135
SDHAP3	AMP	0.135
TCFL5	AMP	0.135
TMEM38A	AMP	0.133
CALR	AMP	0.133
CPAMD8	AMP	0.133
GID8	AMP	0.133
SLC17A9	AMP	0.133
NDUFC2	AMP	0.133
THRSP	AMP	0.133
INTS4	AMP	0.133
KRAS	AMP	0.133
ALG8	AMP	0.131
PDP1	AMP	0.131
KCTD14	AMP	0.131
RBM12B	AMP	0.131
DDA1	AMP	0.131
USHBP1	AMP	0.131
PSMA7	AMP	0.131
ZIC4	AMP	0.131
AAMDC	AMP	0.131
BABAM1	AMP	0.131
TSHZ3	AMP	0.131
NWD1	AMP	0.131
KCTD21	AMP	0.131
TMEM67	AMP	0.131
SIN3B	AMP	0.131
BMP8A	AMP	0.131
F2RL3	AMP	0.131
SSPN	AMP	0.131
CIBAR1	AMP	0.131
ZIC1	AMP	0.131
ANKLE1	AMP	0.13
RN7SL823P	AMP	0.13
RN7SL835P	AMP	0.13
RNA5SP274	AMP	0.13
RASSF8	AMP	0.13
LSM14B	AMP	0.13
NR2F6	AMP	0.13
TAF4	AMP	0.13
RNA5SP44	AMP	0.13
DNAI7	AMP	0.13
MRPL34	AMP	0.13
ETFRF1	AMP	0.13
ITPR2	AMP	0.13
GAB2	AMP	0.13
USP35	AMP	0.13
DPP6	AMP	0.13
FARSA	AMP	0.13
ABHD8	AMP	0.13
SYCE2	AMP	0.13
IRAG2	AMP	0.128
LINC02909	AMP	0.128
OCEL1	AMP	0.128
RNF144B	AMP	0.128
AKIRIN1	AMP	0.128
USE1	AMP	0.128
RN7SKP262	AMP	0.128
GCDH	AMP	0.128
BCAT1	AMP	0.128
RBM33	AMP	0.126
TAFA5	HOMDEL	0.126
SLC9A9	AMP	0.126
BST2	AMP	0.126
RSF1	AMP	0.126
MVB12A	AMP	0.126
GTPBP3	AMP	0.126
NDUFS5	AMP	0.126
CSMD1	HOMDEL	0.126
PTPRN2	AMP	0.126
HAUS8	AMP	0.126
PLVAP	AMP	0.126
ANO8	AMP	0.126
NT5C1A	AMP	0.124
PPIE	AMP	0.124
TMEM221	AMP	0.124
LINC02906	AMP	0.124
EN2	AMP	0.124
RNA5SP471	AMP	0.124
HEYL	AMP	0.124
SHH	AMP	0.124
KLF1	AMP	0.124
GOLPH3L	AMP	0.124
CNPY1	AMP	0.124
HPCAL4	AMP	0.124
UBE3C	AMP	0.124
BHLHE41	AMP	0.124
SNORA55	AMP	0.124
PABPC4	AMP	0.124
INSIG1	AMP	0.123
RHBDL2	AMP	0.123
CDKAL1	AMP	0.123
NIBAN3	AMP	0.123
SLC27A1	AMP	0.123
ENSA	AMP	0.123
DNAJB6	AMP	0.123
LMBR1	AMP	0.123
TRIQK	AMP	0.123
PGLS	AMP	0.123
AQP11	AMP	0.123
BMP8B	AMP	0.123
CTSS	AMP	0.123
BLACE	AMP	0.123
HOOK2	AMP	0.123
SETDB1	AMP	0.123
GABPB2	AMP	0.123
RNA5SP354	AMP	0.123
HORMAD1	AMP	0.123
MNX1	AMP	0.123
DEK	AMP	0.123
NOM1	AMP	0.123
RNF32	AMP	0.123
NARS2	AMP	0.123
RNF32-DT	AMP	0.123
CLNS1A	AMP	0.123
THEG5	AMP	0.123
GJA9	AMP	0.121
RRAGC	AMP	0.121
PRUNE1	AMP	0.121
KIF13A	AMP	0.121
OXCT2	AMP	0.121
DNM2	AMP	0.121
ARNT	AMP	0.121
TSPAN9	AMP	0.121
MYCBP	AMP	0.121
ANXA9	AMP	0.121
NXNL1	AMP	0.121
TENM4	AMP	0.121
TRIT1	AMP	0.121
CNTNAP2	AMP	0.121
WNK1	AMP	0.121
UNC13A	AMP	0.121
MINDY1	AMP	0.121
COLGALT1	AMP	0.121
PRKAG2	AMP	0.121
ATR	AMP	0.121
RN7SL38P	AMP	0.121
ERC1	AMP	0.121
NFYC	AMP	0.121
MAST1	AMP	0.121
CITED4	AMP	0.119
C1ORF56	AMP	0.119
CAP2	AMP	0.119
WNT5B	AMP	0.119
CERS2	AMP	0.119
RN7SL600P	AMP	0.119
ADAMTSL4	AMP	0.119
KCNQ4	AMP	0.119
CDC42SE1	AMP	0.119
GALNTL5	AMP	0.119
RNU105C	AMP	0.119
XRN1	AMP	0.119
RN7SL473P	AMP	0.119
CTSK	AMP	0.119
DNASE2	AMP	0.119
ACTR3B	AMP	0.119
POGZ	AMP	0.119
LINC00477	AMP	0.119
LINC00942	AMP	0.119
ADIPOR2	AMP	0.119
RNA5SP204	AMP	0.119
PAK1	AMP	0.119
BNIPL	AMP	0.119
RN7SKP280	AMP	0.119
ADAMTSL4-AS1	AMP	0.119
SLC35F3	AMP	0.119
HTR5A	AMP	0.119
E2F3	AMP	0.119
MLLT11	AMP	0.119
MCL1	AMP	0.119
NUP153	AMP	0.119
PAXIP1	AMP	0.119
FBXL14	AMP	0.119
TRBV30	AMP	0.117
TRBV28	AMP	0.117
TRBV27	AMP	0.117
TRBV19	AMP	0.117
MYCL	AMP	0.117
KDM1B	AMP	0.117
NHLRC1	AMP	0.117
TPMT	AMP	0.117
PRSS3P3	AMP	0.117
PRSS1	AMP	0.117
ADAMTS16	AMP	0.117
RN7SL250P	AMP	0.117
TRBV9	AMP	0.117
RUNX1T1	AMP	0.117
SNX27	AMP	0.117
CTPS1	AMP	0.117
GALNT11	AMP	0.117
FBXO27	AMP	0.117
RYR1	AMP	0.117
RNY4P25	AMP	0.117
ZNF282	AMP	0.117
IRX1	AMP	0.117
RNA5SP144	AMP	0.117
RNA5SP143	AMP	0.117
RTBDN	AMP	0.117
KMT2C	AMP	0.117
TRBV2	AMP	0.117
TEAD4	AMP	0.117
PRMT8	AMP	0.117
TRBC2	AMP	0.117
CGN	AMP	0.117
ITFG2	AMP	0.117
ZNF783	AMP	0.117
ANKH	AMP	0.117
IRX2	AMP	0.117
C5ORF38	AMP	0.117
PRSS3P2	AMP	0.117
ZNF212	AMP	0.117
CACNA1C	AMP	0.117
PLS1	AMP	0.117
MRPS22	AMP	0.117
DIPK2A	AMP	0.117
MTRNR2L6	AMP	0.117
IQSEC3	AMP	0.116
MAPK11	HOMDEL	0.116
TCAF1	AMP	0.116
TRABD	HOMDEL	0.116
CAP1	AMP	0.116
ASB10	AMP	0.116
ZMYND8	AMP	0.116
MRPS12	AMP	0.116
MIOX	HOMDEL	0.116
MFSD2A	AMP	0.116
MIR3667HG	HOMDEL	0.116
RBM24	AMP	0.116
SARS2	AMP	0.116
PANX2	HOMDEL	0.116
B4GALNT3	AMP	0.116
RIMS3	AMP	0.116
RHNO1	AMP	0.116
ARNTL2	AMP	0.116
PRR23A	AMP	0.116
FABP5P3	AMP	0.116
PIP5K1A	AMP	0.116
RN7SL326P	AMP	0.116
RAD52	AMP	0.116
IQCA1L	AMP	0.116
EPHB6	AMP	0.116
ZNF777	AMP	0.116
SMARCD3	AMP	0.116
TCAF2	AMP	0.116
CTAGE15	AMP	0.116
RN7SL500P	HOMDEL	0.116
CHKB	HOMDEL	0.116
PLXNB2	HOMDEL	0.116
BRD1	HOMDEL	0.116
OTULINL	AMP	0.116
SYCE3	HOMDEL	0.116
PSMB4	AMP	0.116
CHPF2	AMP	0.116
RN7SKP252	HOMDEL	0.116
RABL2B	HOMDEL	0.116
GDPD4	AMP	0.116
MLC1	HOMDEL	0.116
SCO2	HOMDEL	0.116
CCND2	AMP	0.116
MAPK8IP2	HOMDEL	0.116
IL17REL	HOMDEL	0.116
TTLL8	HOMDEL	0.116
FCHO1	AMP	0.116
KLHDC7B	HOMDEL	0.116
ICE1	AMP	0.116
RN7SKP25	AMP	0.116
DENND6B	HOMDEL	0.116
ALG12	HOMDEL	0.116
FAM138D	AMP	0.116
PCOLCE2	AMP	0.116
RNU4ATAC16P	AMP	0.116
TYMP	HOMDEL	0.116
LLCFC1	AMP	0.116
CCDC77	AMP	0.116
ADM2	HOMDEL	0.116
PIM3	HOMDEL	0.116
MAP1S	AMP	0.116
FBXL7	AMP	0.116
ACR	HOMDEL	0.116
RNA5SP178	AMP	0.116
RHEB	AMP	0.116
FOXM1	AMP	0.116
SHANK3	HOMDEL	0.116
TRIO	AMP	0.116
RN7SL128P	AMP	0.116
KEL	AMP	0.116
KDM5A	AMP	0.116
PBX2P1	AMP	0.116
TRPC1	AMP	0.116
LMF2	HOMDEL	0.116
PRR23B	AMP	0.116
ZNF398	AMP	0.116
RN7SKP73	AMP	0.116
HDAC10	HOMDEL	0.116
SBF1	HOMDEL	0.116
TFDP2	AMP	0.116
TUFT1	AMP	0.116
TULP3	AMP	0.116
CPT1B	HOMDEL	0.116
CHST2	AMP	0.116
LINC00184	AMP	0.116
PPP6R2	HOMDEL	0.116
TPK1	AMP	0.116
NCAPH2	HOMDEL	0.116
MAPK12	HOMDEL	0.116
PPT1	AMP	0.116
TUBGCP6	HOMDEL	0.116
MOV10L1	HOMDEL	0.116
SNORA44	AMP	0.116
ARSA	HOMDEL	0.116
CTAGE6	AMP	0.116
ODF3B	HOMDEL	0.116
ZNF746	AMP	0.116
SLC6A12	AMP	0.116
CRYGN	AMP	0.116
ZBED4	HOMDEL	0.116
SLC6A13	AMP	0.116
TRPV6	AMP	0.116
STK38L	AMP	0.116
ABCF2	AMP	0.116
RN7SL76P	AMP	0.116
LRRC32	AMP	0.116
SEMA6C	AMP	0.116
RNASEH2A	AMP	0.116
SELENBP1	AMP	0.116
SMARCA4	AMP	0.116
TRPV5	AMP	0.116
NUB1	AMP	0.116
GBX1	AMP	0.116
WDR86	AMP	0.116
NINJ2	AMP	0.116
CRELD2	HOMDEL	0.116
ZNF862	AMP	0.114
LRTM2	AMP	0.114
ADCY2	AMP	0.114
GUCY2EP	AMP	0.114
TMOD4	AMP	0.114
CARM1	AMP	0.114
RN7SL811P	AMP	0.114
EXO5	AMP	0.114
CBX3P4	AMP	0.114
CDK5	AMP	0.114
YIPF2	AMP	0.114
SLFNL1	AMP	0.114
RNA5SP250	AMP	0.114
MYO7A	AMP	0.114
SMAP2	AMP	0.114
PAK4	AMP	0.114
FKBP4	AMP	0.114
PAQR9	AMP	0.114
EPHA1	AMP	0.114
MARCHF11	AMP	0.114
SCNM1	AMP	0.114
FBXO17	AMP	0.114
CASP2	AMP	0.114
ZBTB38	AMP	0.114
ESYT2	AMP	0.114
LGALS14	AMP	0.114
MAP4K1	AMP	0.114
TARBP1	AMP	0.114
OTULIN	AMP	0.114
LINC00689	AMP	0.114
LYSMD1	AMP	0.114
SOX5	AMP	0.114
DNAH5	AMP	0.114
SSPOP	AMP	0.114
FOXL2	AMP	0.114
CAPN12	AMP	0.114
TMUB1	AMP	0.114
ZNF786	AMP	0.114
GET3	AMP	0.114
TMEM139	AMP	0.114
OR9A2	AMP	0.114
IRF2BP2	AMP	0.114
JUNB	AMP	0.114
LGALS16	AMP	0.114
TNFAIP8L2	AMP	0.114
VIPR2	AMP	0.114
PIK3CB	AMP	0.114
MBOAT1	AMP	0.114
RINL	AMP	0.114
ZNF507	AMP	0.114
CLSTN2	AMP	0.114
PDIA4	AMP	0.114
ZNF687	AMP	0.114
BEST2	AMP	0.114
RN7SL845P	AMP	0.114
RN7SL521P	AMP	0.114
RLF	AMP	0.114
RN7SL535P	AMP	0.114
TAS2R39	AMP	0.114
RASA2	AMP	0.114
PRR23C	AMP	0.114
CLC	AMP	0.114
PRDX2	AMP	0.114
CLCN1	AMP	0.114
FAM8A1	AMP	0.114
NFKBIB	AMP	0.114
RNY5	AMP	0.114
RFX5	AMP	0.114
U2SURP	AMP	0.114
EZH2	AMP	0.114
VPS72	AMP	0.114
NCAPG2	AMP	0.114
PXYLP1	AMP	0.114
NRIP2	AMP	0.114
ANKRD27	AMP	0.114
TIGAR	AMP	0.114
CACNA2D4	AMP	0.114
TAS2R60	AMP	0.114
SNORD118	AMP	0.114
FOXL2NB	AMP	0.114
PIP	AMP	0.114
ZNF684	AMP	0.114
RBM38	AMP	0.114
LGALS13	AMP	0.114
ATP6V0E2	AMP	0.114
SIRT2	AMP	0.114
SLC4A2	AMP	0.114
COA6	AMP	0.114
BPESC1	AMP	0.114
ZNF425	AMP	0.114
HNRNPL	AMP	0.114
ECH1	AMP	0.114
ACTN4	AMP	0.114
FASTK	AMP	0.114
XRCC2	AMP	0.114
RN7SL481P	AMP	0.114
ZNF767P	AMP	0.114
DYNC2I1	AMP	0.114
ZYX	AMP	0.114
GK5	AMP	0.114
GSTK1	AMP	0.114
ACP7	AMP	0.114
AGAP3	AMP	0.114
SIPA1L3	AMP	0.114
NOS3	AMP	0.112
LRRC23	AMP	0.112
LRRC61	AMP	0.112
CTAGE4	AMP	0.112
DLL3	AMP	0.112
KRBA1	AMP	0.112
NMNAT3	AMP	0.112
RN7SL192P	AMP	0.112
GMFG	AMP	0.112
TARS2	AMP	0.112
ATG9B	AMP	0.112
TPI1	AMP	0.112
ASIC3	AMP	0.112
RPL13P5	AMP	0.112
SUPT5H	AMP	0.112
GRK7	AMP	0.112
SOX17	AMP	0.112
OR2A42	AMP	0.112
SAMD4B	AMP	0.112
ZBED10P	AMP	0.112
OR2A9P	AMP	0.112
FALEC	AMP	0.112
ZMPSTE24	AMP	0.112
RNU6ATAC40P	AMP	0.112
SELENOV	AMP	0.112
PDCD5	AMP	0.112
ZFP69B	AMP	0.112
ABCB8	AMP	0.112
QTRT1	AMP	0.112
EID2B	AMP	0.112
ZC3HAV1	AMP	0.112
RN7SL444P	AMP	0.112
IFNL2	AMP	0.112
IFNL1	AMP	0.112
BRAF	AMP	0.112
OR2F2	AMP	0.112
LRFN1	AMP	0.112
ZNF467	AMP	0.112
NOBOX	AMP	0.112
PI4KB	AMP	0.112
OR2A1	AMP	0.112
ATP1B3	AMP	0.112
OR6V1	AMP	0.112
TIMM50	AMP	0.112
KCNH2	AMP	0.112
RN7SL566P	AMP	0.112
OMP	AMP	0.112
RARRES2	AMP	0.112
LINC00940	AMP	0.112
TAS2R41	AMP	0.112
TAS2R40	AMP	0.112
OR6W1P	AMP	0.112
SPSB2	AMP	0.112
FAIM	AMP	0.112
RBP2	AMP	0.112
CUL1	AMP	0.112
RNY1	AMP	0.112
RNY3	AMP	0.112
RNY4	AMP	0.112
PSMD4	AMP	0.112
OR2A20P	AMP	0.112
OR2A7	AMP	0.112
SMCO2	AMP	0.112
SLC44A2	AMP	0.112
PPFIBP1	AMP	0.112
CTAGE8	AMP	0.112
PAF1	AMP	0.112
PHB2	AMP	0.112
EID2	AMP	0.112
ARHGEF35	AMP	0.112
CAPN5	AMP	0.112
SCMH1	AMP	0.112
TMCO2	AMP	0.112
USP5	AMP	0.112
PARP11	AMP	0.112
ACTR3C	AMP	0.112
ARHGEF5	AMP	0.112
ECM1	AMP	0.112
SLC26A7	AMP	0.112
RPRD2	AMP	0.112
DCP1B	AMP	0.112
LEUTX	AMP	0.112
ZFP69	AMP	0.112
ILF3	AMP	0.112
TIMM29	AMP	0.112
FAM131B	AMP	0.112
MED29	AMP	0.112
GIMAP2	AMP	0.111
INSL3	AMP	0.111
RN7SL456P	AMP	0.111
LGALS7B	AMP	0.111
EIF3K	AMP	0.111
SPO11	AMP	0.111
GGN	AMP	0.111
COL9A2	AMP	0.111
CDKN2D	AMP	0.111
YIF1B	AMP	0.111
RN7SL569P	AMP	0.111
ZBP1	AMP	0.111
IFNL4	AMP	0.111
RNA5SP247	AMP	0.111
EMG1	AMP	0.111
RNA5SP248	AMP	0.111
PMEPA1	AMP	0.111
ZNF775	AMP	0.111
ZNF709	AMP	0.111
ENO2	AMP	0.111
AP1M2	AMP	0.111
PRSS58	AMP	0.111
TRIR	AMP	0.111
DENND2A	AMP	0.111
RN7SKP174	AMP	0.111
CATSPERG	AMP	0.111
C19ORF33	AMP	0.111
TNPO2	AMP	0.111
CELF3	AMP	0.111
MRPL9	AMP	0.111
GIMAP6	AMP	0.111
SYCN	AMP	0.111
DPY19L3	AMP	0.111
NCCRP1	AMP	0.111
SPRED3	AMP	0.111
CDC37	AMP	0.111
CTCFL	AMP	0.111
DSTNP2	AMP	0.111
LDLR	AMP	0.111
IFNL3	AMP	0.111
SPINT2	AMP	0.111
MOXD2P	AMP	0.111
KRI1	AMP	0.111
PHACTR1	AMP	0.111
LGALS4	AMP	0.111
RPS16	AMP	0.111
GNB3	AMP	0.111
TMEM176B	AMP	0.111
C12ORF57	AMP	0.111
RIIAD1	AMP	0.111
ATG4D	AMP	0.111
GPR162	AMP	0.111
B3GNT3	AMP	0.111
RN7SKP124	AMP	0.111
RBP1	AMP	0.111
RAB19	AMP	0.111
CRACR2A	AMP	0.111
RAE1	AMP	0.111
RN7SKP79	AMP	0.111
MED21	AMP	0.111
PSMD8	AMP	0.111
KCNK6	AMP	0.111
C7ORF33	AMP	0.111
OFCC1	AMP	0.111
CD9	AMP	0.111
PTPN6	AMP	0.111
NSUN2	AMP	0.111
SMIM13	AMP	0.111
ATN1	AMP	0.111
SRD5A1	AMP	0.111
SPSB4	AMP	0.111
AOC1	AMP	0.111
C12ORF71	AMP	0.111
TENT4A	AMP	0.111
FGF23	AMP	0.111
C19ORF38	AMP	0.111
TMED1	AMP	0.111
MTRNR2L3	AMP	0.111
SLC37A3	AMP	0.111
CEP70	AMP	0.111
EMSY	AMP	0.111
OAZ3	AMP	0.111
REPIN1	AMP	0.111
PLEKHG2	AMP	0.111
CDCA3	AMP	0.111
ZFP36	AMP	0.111
P3H3	AMP	0.111
TMEM176A	AMP	0.111
RN7SL72P	AMP	0.111
ACER3	AMP	0.111
GIMAP4	AMP	0.111
RN7SL789P	AMP	0.109
CNN1	AMP	0.109
FASTKD3	AMP	0.109
ID4	AMP	0.109
RN7SL833P	AMP	0.109
LRRC69	AMP	0.109
GDF15	AMP	0.109
ZNF653	AMP	0.109
PARP12	AMP	0.109
KIAA1549	AMP	0.109
FOXO6	AMP	0.109
MYO10	AMP	0.109
RNA5SP249	AMP	0.109
MARCHF6	AMP	0.109
ODAD3	AMP	0.109
CMBL	AMP	0.109
RNA5SP472	AMP	0.109
C5ORF49	AMP	0.109
ADCK2	AMP	0.109
LINC02910	AMP	0.109
OR2A25	AMP	0.109
RAVER1	AMP	0.109
TMEM14B	AMP	0.109
ELAVL3	AMP	0.109
MRAS	AMP	0.109
RETREG1	AMP	0.109
FAM217B	AMP	0.109
BMP7	AMP	0.109
TMEM178B	AMP	0.109
SCARNA12	AMP	0.109
LGALS7	AMP	0.109
JAK3	AMP	0.109
ZNF622	AMP	0.109
GIMAP7	AMP	0.109
TDRD12	AMP	0.109
OR2A14	AMP	0.109
OR6B1	AMP	0.109
ZNF136	AMP	0.109
OR2A12	AMP	0.109
RNA5SP205	AMP	0.109
ZGLP1	AMP	0.109
ELOF1	AMP	0.109
NDUFB2	AMP	0.109
RNF7	AMP	0.109
IFFO1	AMP	0.109
SLC25A36	AMP	0.109
RNY4P16	AMP	0.109
NEDD9	AMP	0.109
TBXAS1	AMP	0.109
PHACTR3	AMP	0.109
RN7SL724P	AMP	0.109
LPCAT3	AMP	0.109
LY86	AMP	0.109
RN7SL668P	AMP	0.109
MTRR	AMP	0.109
CD4	AMP	0.109
ELOVL2	AMP	0.109
RGL3	AMP	0.109
SYCP2	AMP	0.109
B3GNT6	AMP	0.109
ZNF627	AMP	0.109
ECSIT	AMP	0.109
SYCP2L	AMP	0.109
PPP1R3D	AMP	0.109
STMND1	AMP	0.109
CASC15	AMP	0.109
GIMAP1	AMP	0.109
TSKU	AMP	0.109
OR2A2	AMP	0.109
PGPEP1	AMP	0.109
OR2A5	AMP	0.109
C1S	AMP	0.109
MAK	AMP	0.109
KLRG2	AMP	0.109
PRKCSH	AMP	0.109
ATP6V0A4	AMP	0.109
GIMAP8	AMP	0.109
PCK1	AMP	0.109
CDH26	AMP	0.109
TDRKH	AMP	0.109
ATXN1	AMP	0.109
MGAM	AMP	0.109
OR2F1	AMP	0.109
ZC3HAV1L	AMP	0.109
TTC26	AMP	0.109
MRPS33	AMP	0.109
FDX2	AMP	0.109
GIMAP5	AMP	0.109
PPP1R14A	AMP	0.109
LUC7L2	AMP	0.109
ZNF490	AMP	0.107
C2CD4D	AMP	0.107
NOP2	AMP	0.107
LSM4	AMP	0.107
RPL18A	AMP	0.107
ZNF443	AMP	0.107
LYPLA1	AMP	0.107
FGFR1OP2	AMP	0.107
RASGRP4	AMP	0.107
TNFRSF1A	AMP	0.107
CLEC5A	AMP	0.107
MKRN1	AMP	0.107
RAB3D	AMP	0.107
PAK1IP1	AMP	0.107
EDN2	AMP	0.107
INTS13	AMP	0.107
SVOPL	AMP	0.107
CHST8	AMP	0.107
RN7SL380P	AMP	0.107
ZNF433	AMP	0.107
COPS7A	AMP	0.107
ZNF564	AMP	0.107
PRL	AMP	0.107
FOXF2	AMP	0.107
ATPSCKMT	AMP	0.107
VAMP1	AMP	0.107
ESYT3	AMP	0.107
UBE2QL1	AMP	0.107
EPOR	AMP	0.107
RNA5SP465	AMP	0.107
RNA5SP464	AMP	0.107
SWSAP1	AMP	0.107
RNU6ATAC32P	AMP	0.107
CCDC159	AMP	0.107
TAPBPL	AMP	0.107
C6ORF52	AMP	0.107
ZNF540	AMP	0.107
NME9	AMP	0.107
TSPAN16	AMP	0.107
PRPF3	AMP	0.107
FBL	AMP	0.107
RN7SKP223	AMP	0.107
ZNF44	AMP	0.107
DYRK1B	AMP	0.107
LAG3	AMP	0.107
TRIM24	AMP	0.107
SLC7A9	AMP	0.107
ARHGEF2	AMP	0.107
DNMT1	AMP	0.107
RNA5SP45	AMP	0.107
HIPK2	AMP	0.107
FAM98C	AMP	0.107
KHDC4	AMP	0.107
MRPL15	AMP	0.107
TMEM14C	AMP	0.107
KDM7A	AMP	0.107
PLEKHG6	AMP	0.107
TM7SF3	AMP	0.107
RNA5SP203	AMP	0.107
RN7SL771P	AMP	0.107
ARID4B	AMP	0.107
UBN2	AMP	0.107
THEM5	AMP	0.107
RNA5SP179	AMP	0.107
RNA5SP176	AMP	0.107
RNA5SP177	AMP	0.107
GAPDH	AMP	0.107
DOCK6	AMP	0.107
REP15	AMP	0.107
RN7SKP22	AMP	0.107
NCOA3	AMP	0.107
TBCE	AMP	0.107
OR9A1P	AMP	0.107
ETV6	AMP	0.107
RORC	AMP	0.107
MRPL4	AMP	0.107
ZNF878	AMP	0.107
TYK2	AMP	0.107
PTMS	AMP	0.107
CEP89	AMP	0.107
FMC1	AMP	0.107
CD27	AMP	0.107
ICAM4	AMP	0.107
ICAM5	AMP	0.107
ICAM1	AMP	0.107
ZNF571	AMP	0.107
AKR1D1	AMP	0.107
RHPN2	AMP	0.107
CCT5	AMP	0.107
GCM2	AMP	0.107
COPB2	AMP	0.107
MLF2	AMP	0.107
DAP	AMP	0.107
ZNF788P	AMP	0.107
PIP4P2	AMP	0.107
SLC5A5	AMP	0.107
ACP5	AMP	0.107
GCNT2P1	AMP	0.107
NECAB1	AMP	0.107
S1PR2	AMP	0.107
MYLIP	AMP	0.107
LINGO4	AMP	0.107
SPC24	AMP	0.107
LINC01194	AMP	0.107
NCAPD2	AMP	0.107
LRRC25	AMP	0.107
RN7SL513P	AMP	0.107
FOXQ1	AMP	0.107
TMEM213	AMP	0.107
RN7SL391P	AMP	0.107
SCNN1A	AMP	0.107
SCARNA10	AMP	0.107
ZNF625	AMP	0.107
GCNT2	AMP	0.107
ZNF799	AMP	0.107
ZNF20	AMP	0.107
OTUD6B	AMP	0.107
OR9A4	AMP	0.107
HIVEP3	AMP	0.107
ANGPTL8	AMP	0.105
AMN1	AMP	0.105
FGF6	AMP	0.105
RN7SL352P	AMP	0.105
ANKRD33B	AMP	0.105
RANBP9	AMP	0.105
ZNF791	AMP	0.105
ROPN1L	AMP	0.105
RNA5SP467	AMP	0.105
ING4	AMP	0.105
ARMC8	AMP	0.105
STAG1	AMP	0.105
GPATCH1	AMP	0.105
LINC00534	AMP	0.105
ELL	AMP	0.105
WDR87	AMP	0.105
RN7SL663P	AMP	0.105
DPF1	AMP	0.105
ZNF491	AMP	0.105
DLG2	AMP	0.105
SOX4	AMP	0.105
OR9A3P	AMP	0.105
CTNND2	AMP	0.105
WDR88	AMP	0.105
ZNF573	AMP	0.105
FCGBP	AMP	0.105
LTBR	AMP	0.105
C20ORF85	AMP	0.105
UVRAG	AMP	0.105
RXFP4	AMP	0.105
GMPR	AMP	0.105
ZNF831	AMP	0.105
KEAP1	AMP	0.105
ZNF384	AMP	0.105
ZNF844	AMP	0.105
ZNF763	AMP	0.105
JARID2	AMP	0.105
ETFBKMT	AMP	0.105
RREB1	AMP	0.105
RN7SKP231	AMP	0.105
ZFP30	AMP	0.105
TMEM205	AMP	0.105
PRSS37	AMP	0.105
RYR2	AMP	0.105
CHD4	AMP	0.105
S1PR5	AMP	0.105
LINC00518	AMP	0.105
THEM4	AMP	0.105
ACRBP	AMP	0.105
EYA2	AMP	0.105
TFAP2A	AMP	0.105
TAS2R38	AMP	0.105
DTNBP1	AMP	0.105
RN7SKP240	AMP	0.105
PTN	AMP	0.105
SCGB2B2	AMP	0.105
GGPS1	AMP	0.105
CLEC2L	AMP	0.105
LPAR5	AMP	0.105
ICAM3	AMP	0.105
C1RL	AMP	0.105
RN7SL554P	AMP	0.105
KANK2	AMP	0.105
C12ORF4	AMP	0.105
MRPL51	AMP	0.105
C1R	AMP	0.105
LSM14A	AMP	0.105
MED10	AMP	0.105
RN7SL150P	AMP	0.105
FBXW9	AMP	0.105
CALB1	AMP	0.105
PIANP	AMP	0.105
RGS9BP	AMP	0.105
DECR1	AMP	0.105
ZNF442	AMP	0.105
ZNF563	AMP	0.105
PPP4R1L	AMP	0.105
ZNF793	AMP	0.105
ZNF700	AMP	0.105
RP1	AMP	0.105
GARRE1	AMP	0.105
DYRK4	AMP	0.104
SIRT5	AMP	0.104
CLSTN3	AMP	0.104
ZNF670	AMP	0.104
IRF4	AMP	0.104
KMT2B	AMP	0.104
RNA5SP468	AMP	0.104
CDH18	AMP	0.104
PEX5	AMP	0.104
TMEM161A	AMP	0.104
CEBPG	AMP	0.104
U2AF1L4	AMP	0.104
ZNF383	AMP	0.104
DGAT2	AMP	0.104
RAB22A	AMP	0.104
EXOC4	AMP	0.104
TAS2R3	AMP	0.104
TAS2R4	AMP	0.104
TDRP	HOMDEL	0.104
NBN	AMP	0.104
UBA2	AMP	0.104
FOXC1	AMP	0.104
CCDC124	AMP	0.104
B3GALNT2	AMP	0.104
LIN37	AMP	0.104
RNA5SP466	AMP	0.104
DBR1	AMP	0.104
DENND5B	AMP	0.104
ZNF440	AMP	0.104
RNU6ATAC21P	AMP	0.104
SSBP4	AMP	0.104
FAAP24	AMP	0.104
ZNF441	AMP	0.104
ERO1B	AMP	0.104
MCUR1	AMP	0.104
DGKI	AMP	0.104
TAS2R5	AMP	0.104
DENND11	AMP	0.104
ZNF69	AMP	0.104
BMP6	AMP	0.104
LRP3	AMP	0.104
RAD51AP1	AMP	0.104
TOMM20	AMP	0.104
SCGB1B2P	AMP	0.104
GMDS	AMP	0.104
ZNF669	AMP	0.104
ZNF833P	AMP	0.104
BASP1	AMP	0.104
RNF182	AMP	0.104
LGALS8	AMP	0.104
HDGFL1	AMP	0.104
COX6B1	AMP	0.104
ZNF569	AMP	0.104
GALNT8	AMP	0.104
AHCTF1	AMP	0.104
FKBP8	AMP	0.104
RN7SKP204	AMP	0.104
ISYNA1	AMP	0.104
RPL23AP53	HOMDEL	0.104
FBXO25	HOMDEL	0.104
SLC25A42	AMP	0.104
KLHL42	AMP	0.104
ZNF607	AMP	0.104
EDARADD	AMP	0.104
CDYL	AMP	0.104
ASH1L	AMP	0.104
PSENEN	AMP	0.104
ZBTB32	AMP	0.104
HUS1B	AMP	0.104
PRELID3B	AMP	0.104
MANSC4	AMP	0.104
ZNF695	AMP	0.104
SSBP1	AMP	0.104
SSR2	AMP	0.104
ZNF781	AMP	0.104
ZNF823	AMP	0.104
MRPS35	AMP	0.104
RBM34	AMP	0.104
MAN2B1	AMP	0.104
SNORA14B	AMP	0.104
WEE2	AMP	0.104
ZNF596	HOMDEL	0.104
LINC02897	AMP	0.104
ATP5F1E	AMP	0.104
EXOC2	AMP	0.104
AGK	AMP	0.104
OR4F21	HOMDEL	0.104
SV2A	AMP	0.104
DUSP22	AMP	0.104
HSPB6	AMP	0.104
IGFLR1	AMP	0.104
WTIP	AMP	0.104
NOL7	AMP	0.104
PDE4A	AMP	0.104
PROSER3	AMP	0.104
ZNF439	AMP	0.104
NUDT19	AMP	0.104
SNRNP48	AMP	0.104
ANKRD60	AMP	0.104
PEPD	AMP	0.104
RNA5SP82	AMP	0.102
ZNF585B	AMP	0.102
ARRDC2	AMP	0.102
APH1A	AMP	0.102
H3-5	AMP	0.102
ZNF496	AMP	0.102
C1ORF109	AMP	0.102
CDH12	AMP	0.102
GPR137B	AMP	0.102
TUBB1	AMP	0.102
CREB3L2	AMP	0.102
MEAF6	AMP	0.102
CA14	AMP	0.102
RN7SL786P	AMP	0.102
SMYD3	AMP	0.102
CAGE1	AMP	0.102
ERICH1	HOMDEL	0.102
THAP12	AMP	0.102
TRIM42	AMP	0.102
EDN3	AMP	0.102
CD83	AMP	0.102
TAS2R1	AMP	0.102
RN7SL332P	AMP	0.102
CIART	AMP	0.102
RN7SL480P	AMP	0.102
DNALI1	AMP	0.102
WDR83OS	AMP	0.102
KIF26B	AMP	0.102
DHPS	AMP	0.102
UBQLN4	AMP	0.102
STMN1P1	AMP	0.102
MRPS21	AMP	0.102
ANP32E	AMP	0.102
GFOD1	AMP	0.102
SCARNA4	AMP	0.102
GRAMD1A	AMP	0.102
TMEM135	AMP	0.102
ZNF124	AMP	0.102
PDCD2L	AMP	0.102
GNG4	AMP	0.102
ZNF570	AMP	0.102
C1ORF54	AMP	0.102
VWF	AMP	0.102
GNL2	AMP	0.102
MOGAT2	AMP	0.102
RNA5SP180	AMP	0.102
ALKBH6	AMP	0.102
NDUFA9	AMP	0.102
RIT1	AMP	0.102
S100A2	AMP	0.102
CHRM3	AMP	0.102
CHRM2	AMP	0.102
AKAP3	AMP	0.102
ZNF527	AMP	0.102
ETV2	AMP	0.102
CLK2	AMP	0.102
RSPO1	AMP	0.102
BCL2L14	AMP	0.102
SYNE4	AMP	0.102
TXNDC5	AMP	0.102
CLIP3	AMP	0.102
LGI4	AMP	0.102
WDR62	AMP	0.102
VPS45	AMP	0.102
RIOK1	AMP	0.102
VAPB	AMP	0.102
SUGP2	AMP	0.102
DSP	AMP	0.102
ZC3H12A	AMP	0.102
SSR1	AMP	0.102
ACSM4	AMP	0.102
CRLF1	AMP	0.102
RBP5	AMP	0.102
TBC1D7	AMP	0.102
C8ORF34	AMP	0.102
TMEM170B	AMP	0.102
UPK1A	AMP	0.102
MAP6	AMP	0.102
SEMA5A	AMP	0.102
RN7SL154P	AMP	0.102
FXYD3	AMP	0.102
S100A16	AMP	0.102
ABCC9	AMP	0.102
OTUD7B	AMP	0.102
ACTN2	AMP	0.102
WDR83	AMP	0.102
FFAR2	AMP	0.102
SLC7A10	AMP	0.102
NID1	AMP	0.102
KCTD15	AMP	0.1
RN7SL491P	AMP	0.1
ADTRP	AMP	0.1
MEF2B	AMP	0.1
INPP5B	AMP	0.1
NOTCH2	AMP	0.1
ZNF585A	AMP	0.1
NPHS1	AMP	0.1
CLECL1	AMP	0.1
REX1BD	AMP	0.1
ARHGAP33	AMP	0.1
TMEM147	AMP	0.1
RNA5SP273	AMP	0.1
FZD4	AMP	0.1
ECI2	AMP	0.1
SNORD123	AMP	0.1
XKR4	AMP	0.1
THAP8	AMP	0.1
CEBPA	AMP	0.1
FAM217A	AMP	0.1
APCDD1L	AMP	0.1
CD163L1	AMP	0.1
PLEKHO1	AMP	0.1
ZNF30	AMP	0.1
HPN	AMP	0.1
HULC	AMP	0.1
CD163	AMP	0.1
A4GNT	AMP	0.1
ARMC6	AMP	0.1
YRDC	AMP	0.1
LMNA	AMP	0.1
SCCPDH	AMP	0.1
CTSZ	AMP	0.1
TMEM59L	AMP	0.1
HIVEP1	AMP	0.1
GAPDHS	AMP	0.1
C1ORF122	AMP	0.1
LSAMP	AMP	0.1
LRP6	AMP	0.1
GNAS	AMP	0.1
SDHAF1	AMP	0.1
LAMTOR2	AMP	0.1
JUND	AMP	0.1
PRPF4B	AMP	0.1
RNA5SP202	AMP	0.1
CNST	AMP	0.1
ATP4A	AMP	0.1
PSMG4	AMP	0.1
RBM42	AMP	0.1
EIF3G	AMP	0.1
SBSN	AMP	0.1
NELFCD	AMP	0.1
S100A6	AMP	0.1
STX16	AMP	0.1
S100A3	AMP	0.1
S100A4	AMP	0.1
S100A5	AMP	0.1
LYST	AMP	0.1
PRODH2	AMP	0.1
CNBD1	AMP	0.1
CDCA8	AMP	0.1
MTF1	AMP	0.1
IL12RB1	AMP	0.1
HAUS5	AMP	0.1
MT1HL1	AMP	0.1
RN7SKP15	AMP	0.1
CHTOP	AMP	0.1
RNA5SP344	AMP	0.1
SLC22A23	AMP	0.1
F13A1	AMP	0.1
HOMER3	AMP	0.1
TFB2M	AMP	0.1
RAB25	AMP	0.1
CD69	AMP	0.1
ANO2	AMP	0.1
LINC01711	AMP	0.1
TMEM64	AMP	0.1
OSGIN2	AMP	0.1
CCDC81	AMP	0.1
MAST3	AMP	0.1
DZIP1L	AMP	0.1
GPI	AMP	0.1
PLXNA4	AMP	0.1
MANEAL	AMP	0.1
FXYD1	AMP	0.1
DDX49	AMP	0.1
RN7SL70P	AMP	0.1
MEX3A	AMP	0.1
KRTDAP	AMP	0.1
HEATR1	AMP	0.1
FXYD7	AMP	0.1
FXYD5	AMP	0.1
SCN1B	AMP	0.1
NPEPL1	AMP	0.1
RPP40	AMP	0.1
RN7SL69P	AMP	0.1
IQCN	AMP	0.1
PRSS23	AMP	0.1
SNIP1	AMP	0.1
C6ORF201	AMP	0.1
DMKN	AMP	0.1
ADARB2	AMP	0.098
FAM66C	AMP	0.098
ZNF705A	AMP	0.098
NLRP3	AMP	0.098
ZNF302	AMP	0.098
PPP1R3G	AMP	0.098
FAM187B	AMP	0.098
CMAS	AMP	0.098
PRB2	AMP	0.098
PICALM	AMP	0.098
LSR	AMP	0.098
KLHL26	AMP	0.098
FDPS	AMP	0.098
LRGUK	AMP	0.098
RUSC1	AMP	0.098
[truncated: 37,204 more rows]
