# Supplementary material for: Aggresome formation promotes ASK1/JNK signaling activation and stemness maintenance in ovarian cancer
Source: Nat Commun. 2024 Feb 13;15:1321. doi: 10.1038/s41467-024-45698-x (PMC10864366; doi:10.1038/s41467-024-45698-x)
Supplement: Supplementary file 6 — Source Data [file 41467_2024_45698_MOESM6_ESM.xls]

## Sheet: Fig. 1
Fig. 1c
				The band intensity of SKOV3 floating sphere samples				The band intensity of SKOV3 floating sphere samples
					SDC	FS			SDC	FS
				OTUD1	36959.7	76555.1		OTUD1	0.424781	0.874017
				GAPDH	87008.7	87589.9		GAPDH	1	1
Fig. 1d
Position	Age	Sex	Organ	Pathological diagnosis	Grade	TNM	Stage	Aera	IOD	IOD/Aera
A1	34	female	ovary	Low grade serous carcinoma	1	T1bN0M0	IB	213.208	66.1269	0.210152
A2	68	female	ovary	Low grade serous carcinoma	1	T1aN0M0	IA	157.57	33.5472	0.212904
A3	34	female	ovary	Low grade serous carcinoma	1	T1aN0M0	IA	238.094	72.7423	0.205519
A4	51	female	ovary	Low grade serous carcinoma	1	T3cN1M0	IIIC	304.791	78.5835	0.257828
A5	49	female	ovary	High grade serous carcinoma	3	T1AN0M0	IA	635.057	171.703	0.270375
A6	54	female	ovary	High grade serous carcinoma	3	T3cN1M0	IIIC	180.508	36.2085	0.200592
A7	56	female	ovary	High grade serous carcinoma	3	T1AN0M0	IA	347.736	80.803	0.232369
A8	59	female	ovary	High grade serous carcinoma	3	TIbN0M0	IB	1293.12	396.547	0.306659
A9	45	female	ovary	High grade serous carcinoma	3	T1aN0M0	IA	377.862	133.09	0.352218
A10	69	female	ovary	High grade serous carcinoma	3	T2bN0M0	IIB	343.728	96.7768	0.28155
B1	57	female	ovary	High grade serous carcinoma	3	T1aN0M0	IA	509.471	129.243	0.253682
B2	48	female	ovary	High grade serous carcinoma	3	T1aN0M0	IA	1243.47	421.955	0.339337
B3	22	female	ovary	High grade serous carcinoma	3	T2bN0M0	IIB	934.797	289.153	0.309321
B4	66	female	ovary	High grade serous carcinoma	3	T3aN0M0	IC	2079.76	674.322	0.324231
B5	49	female	ovary	High grade serous carcinoma	3	T2aN0M0	IIA	1482.5	389.056	0.262433
B6	33	female	ovary	High grade serous carcinoma	3	T1aN0M0	IA	1707.8	596.365	0.349201
B7	55	female	ovary	High grade serous carcinoma	3	T1aN0M0	IA	4408.61	1378.21	0.312618
B8	49	female	ovary	High grade serous carcinoma	3	T2aN0M0	IIA	2107.05	719.594	0.341517
B9	47	female	ovary	High grade serous carcinoma	3	T3cN1M0	IIIC	1210.77	340.407	0.28115
B10	53	female	ovary	High grade serous carcinoma	3	T1aN0M0	IA	747.628	219.962	0.294213
C1	62	female	ovary	High grade serous carcinoma	3	T2aN0M0	IIA	1269.62	347.948	0.274057
C2	51	female	ovary	High grade serous carcinoma	3	T2aN0M0	IIA	4512.54	1232.01	0.273018
C3	26	female	ovary	High grade serous carcinoma	3	T3cN1M0	IIIC	1171.42	421.438	0.359767
C4	37	female	ovary	High grade serous carcinoma	3	T3cN1M0	IIIC	2181.87	636.699	0.291813
C5	42	female	ovary	High grade serous carcinoma	3	T2aN0M0	IIA	2516.23	699.487	0.27799
C6	38	female	ovary	High grade serous carcinoma	3	T3cN1M0	IIIC	578.377	182.913	0.316252
C7	52	female	ovary	High grade serous carcinoma	3	T2aN0M0	IIA	3125.44	943.228	0.301791
C8	47	female	ovary	High grade serous carcinoma	3	T2aN0M0	IIA	3733.9	900.396	0.241141
C9	57	female	ovary	High grade serous carcinoma	3	T1aN0M0	IA	289.639	78.3803	0.270614
C10	58	female	ovary	High grade serous carcinoma	3	T3cN1M1b	IV	861.781	221.337	0.256836
D1	60	female	ovary	High grade serous carcinoma	3	T1bN0M0	IB	883.929	238.505	0.269823
D2	48	female	ovary	High grade serous carcinoma	3	T1bN0M0	IB	656.89	181.181	0.275816
D3	50	female	ovary	High grade serous carcinoma	3	T1bN0M0	IB	786.507	223.955	0.284746
D4	65	female	ovary	High grade serous carcinoma	3	T1aN0M0	IA	948.303	254.654	0.268537
D5	64	female	ovary	High grade serous carcinoma	3	T3cN1M0	IIIC	1662.18	505.208	0.303943
D6	51	female	ovary	High grade serous carcinoma	3	T1aN0M0	IA	2496.82	653.345	0.261671
D7	66	female	ovary	High grade serous carcinoma	3	T1aN0M0	IA	1338.07	368.737	0.275573
D8	41	female	ovary	High grade serous carcinoma	3	T1bN0M0	IB	1303.96	426.333	0.326952
D9	47	female	ovary	High grade serous carcinoma	3	T1bN0M0	IB	2296.95	564.565	0.245789
D10	47	female	ovary	High grade serous carcinoma	3	T1aN0M0	IA	331.733	84.7621	0.255513
E1	51	female	ovary	High grade serous carcinoma	3	T3aN1M0	IIIC	346.405	87.9535	0.253904
E2	52	female	ovary	High grade serous carcinoma	3	T1cN0M0	IC	2950.89	863.03	0.292464
E3	39	female	ovary	High grade serous carcinoma	3	T2aN0M0	IIA	1132.66	290.718	0.256669
E4	60	female	ovary	High grade serous carcinoma	3	T1aN0M0	IA	571.299	181.321	0.317385
E5	66	female	ovary	High grade serous carcinoma	3	T3N0M1	IV	844.677	359.241	0.425301
E6	40	female	ovary	High grade serous carcinoma	3	T1aN0M0	IA	786.507	232.201	0.295231
E7	58	female	ovary	High grade serous carcinoma	3	T1aN0M0	IA	535.441	158.079	0.295231
E8	53	female	ovary	High grade serous carcinoma	3	T1cN0M0	IC	1436.48	424.21	0.295313
E9	57	female	ovary	High grade serous carcinoma	3	T1bN0M0	IB	551.32	153.343	0.278138
E10	45	female	ovary	High grade serous carcinoma	3	T1aN0M0	IA	931.061	283.982	0.305009
F1	55	female	ovary	High grade serous carcinoma	3	T3aN1M0	IIIC	85.2385	22.2979	0.261595
F2	46	female	ovary	High grade serous carcinoma	3	T2bN1M0	IIIC	1730.52	469.913	0.271544
F3	65	female	ovary	High grade serous carcinoma	3	T2aN0M0	IIA	1043.74	339.332	0.32511
F4	49	female	ovary	High grade serous carcinoma	3	T3aN1M0	IIIC	2165.49	790.276	0.364942
F5	40	female	ovary	High grade serous carcinoma	3	T1cN0M0	IC	4433.92	1342.81	0.30285
F6	58	female	ovary	High grade serous carcinoma	3	T1cN0M0	IC	1475.39	432.843	0.293376
F7	45	female	ovary	High grade serous carcinoma	3	T1aN0M0	IA	986.807	302.409	0.306452
F8	55	female	ovary	High grade serous carcinoma	3	T1aN0M0	IA	467.541	153.981	0.329342
Fig. 1f
SKOV3					OVCAR8
	Number of spheres(Colony diameters > 70 μm)					Number of spheres (Colony diameters > 70 μm)
sgCtrl	25	35	28		sgCtrl	12	12	14
sgOTUD1#1	8	8	4		sgOTUD1#1	5	3	2
sgOTUD1#2	7	6	5		sgOTUD1#2	1	3	5
Fig. 1g
SKOV3					SKOV3
	Percentage of CD44+ cells (%)					Percentage of CD133+ cells (%)
sgCtrl	4.41	4.73	4.79		sgCtrl	4.81	3.71	3.87
sgOTUD1#1	0.41	0.15	0.36		sgOTUD1#1	2.6	2.86	2.54
sgOTUD1#2	0.61	0.64	0.7		sgOTUD1#2	3.03	3.13	2.95
Fig. 1i
	Volume of SKOV3-sgCtrl-Xenograft tumor (mm3)								Volume of SKOV3-sgOTUD1#1-Xenograft tumor (mm3)								Volume of SKOV3-sgOTUD1#2-Xenograft tumor (mm3)
	number 1	number 2	number 3	number 4	number 5	number 6			number 1	number 2	number 3	number 4	number 5	number 6			number 1	number 2	number 3	number 4	number 5	number 6
1	0	0	0	0	0	0		1	0	0	0	0	0	0		1	0	0	0	0	0	0
7	0.5	0.0625	0.4	0.5	0.0625	0		7	0.5	0.0625	0.0625	0	0	0		7	0	0	0	0	0	0
13	13.5	6.25	6.25	6.25	6	0.5		13	2	0.5	0.25	0	0	0		13	0.5	0.25	0.0625	0	0	0
19	56.25	25.27	22.0545	22.032	15.7905	5.184		19	11.25	4.84	1.6875	1.125	0	0		19	4	1.125	0.5	0	0	0
25	108	83.104	41.5125	49.7025	30.87	17.918		25	24	13.5	8.624	3	0	0		25	9	4	1.6875	0.0625	0	0
31	217.6	169.05	99.2085	90	51.25	37.8125		31	40.5	18.375	12.6	6.75	0	0		31	20	7.8125	3	0.25	0	0
37	324	256	147	147	122.5	54		37	71.0875	28	18.375	13.475	0	0		37	35.4375	15.3125	9	1.125	0	0
43	845	720	383.562	324	289	141.75		43	117.975	60.5	32	24	0	0		43	90	50	28	4	0	0
Fig. 1j
The band intensity of SKOV3 Xenograft tumor samples					The band intensity of SKOV3 Xenograft tumor samples
	sgCtrl	sgOTUD1#1	sgOTUD1#2			sgCtrl	sgOTUD1#1	sgOTUD1#2
OTUD1	44565.2	6491.01	4758.09		OTUD1	0.935109	0.138314	0.0938089
GAPDH	47657.8	46929.5	50721		GAPDH	1	1	1

## Sheet: Fig. 2
Fig. 2b
The band intensity of SKOV3 cells					The band intensity of SKOV3 cells
	sgCtrl	sgOTUD1#1	sgOTUD1#2			sgCtrl	sgOTUD1#1	sgOTUD1#2
ERK	51152.1	51089.5	53889		ERK	0.940337	0.910074	0.948669
p-ERK	51677.8	56480.7	56618.4		p-ERK	0.95	1.00611	0.996718
p38	50589.8	56699.1	54646.6		p38	0.93	1.01	0.962006
p-p38	45015.6	49341.6	51815.9		p-p38	0.827527	0.878938	0.912173
JNK	56253.8	53892.2	55668.8		JNK	1.03412	0.96	0.98
p-JNK	52705.7	6024.81	5624.81		p-JNK	0.968897	0.107322	0.0990198
GAPDH	54397.7	56137.7	56804.9		GAPDH	1	1	1
Fig. 2c
	SKOV3
	Ct Value
Sample	CD24	GAPDH	Fos	GAPDH	IL6	GAPDH	ATF2	GAPDH	OCT4	GAPDH	NOTCH1	GAPDH	NANOG	GAPDH
sgCtrl	32.7384	16.5227	24.1303	16.5227	24.3166	16.5496	31.732	16.8486	25.3803	17.1069	30.6339	17.1069	32.3924	17.1069
	32.7384	16.4239	23.868	16.4239	24.3391	16.2344	32.2804	16.6259	25.5542	17.1248	30.4735	17.1248	32.2144	17.1248
	33.1505	16.3937	23.9046	16.3937	24.3036	16.1941	31.2377	16.4031	25.3804	17.0441	30.6325	17.0441	32.2492	17.0441
sgOTUD1#1	34.4815	16.8122	25.7194	16.8122	34.0161	22.2093	34.6169	16.7719	25.0437	16.4575	32.8504	16.3636	34.0184	16.3636
	34.24	16.848	25.9265	16.848	34.0851	21.7132	37.8917	16.2398	25.0234	16.456	33.1487	16.3475	33.6017	16.3475
	34.4604	16.8553	25.8615	16.8553	34.3973	21.6914	36.2055	16.4142	25.1214	16.5523	32.7646	16.3655	32.8216	16.3655
sgOTUD1#2	34.5385	16.5778	25.1099	16.5778	33.2913	19.6095	34.3827	16.5496	25.0437	16.4575	33.1557	16.4575	33.6618	16.4575
	34.7343	16.6783	25.1141	16.6783	32.6823	19.7325	38.5973	16.2344	25.0234	16.456	33.1404	16.456	33.8902	16.456
	35.1853	16.687	25.1314	16.687	32.496	19.9219	37.7302	16.1941	25.1214	16.5523	33.4923	16.5523	33.8432	16.5523
Fig. 2d
The band intensity of SKOV3 cells						The band intensity of SKOV3 cells
			DOX (12 h post-induction）						DOX (12 h post-induction）
	EV	OTUD1	EV	OTUD1			EV	OTUD1	EV	OTUD1
OTUD1	13604.2	12249.7	13383.9	49940.4		OTUD1	0.33	0.342446	0.378622	1.07371
ASK1	21024.7	17748.3	19150.2	37056.7		ASK1	0.51	0.496162	0.541745	0.796713
p-ASK1	15414.3	12633.1	12861.6	40454.4		p-ASK1	0.373908	0.353165	0.363847	0.869763
JNK	42335.1	42626.2	42214.2	49302.7		JNK	1.02693	1.19164	1.19421	1.06
p-JNK	15665.4	12877.6	13432.6	44651.5		p-JNK	0.38	0.36	0.38	0.96
GAPDH	41224.8	35771.1	35349	46512		GAPDH	1	1	1	1
Fig. 2e
Fig. 2f
Fig. 2h

## Sheet: Fig. 3
Fig. 3a
Fig. 3b
The band intensity of SKOV3 cells								The band intensity of SKOV3 cells
			DOX (12 h post-induction）								DOX (12 h post-induction）
	EV	OTUD1	C320A	EV	OTUD1	C320A			EV	OTUD1	C320A	EV	OTUD1	C320A
OTUD1	13413.6	14153	15531.4	16981.9	35181.8	33646.1		OTUD1	0.482384	0.486397	0.509709	0.578449	1.33648	1.33884
ASK1	13337	13722	14636.2	14076.5	27935.1	24996.2		ASK1	0.479629	0.471586	0.480332	0.479486	1.06119	0.994645
GAPDH	27806.9	29097.6	30471.1	29357.6	26324.3	25130.8		GAPDH	1	1	1	1	1	1

## Sheet: Fig. 4
Fig. 4a
								Fig. 4b
Fig. 4d
								Fig. 4e
Fig. 4f
	The diameter of aggresome (μm)									Percentage of aggresome (%)
EGFP	0	0	0	0	0	0	0		EGFP	0	0	0	0	0	0	0
EGFP-OTUD1	9.8	9.57	14.02	11.68	13.45	11.81	11.33		EGFP-OTUD1	100	40	57.1429	50	38.4615	50	35
EGFP-M1	1.85	1.84	1.27	4.85	1.05	5.66	0		EGFP-M1	8.33333	3.44828	12.5	0	9.09091	0	4.34783
Fig. 4j
The band intensity of SKOV3 cells								The band intensity of SKOV3 cells
			DOX (12 h post-induction）								DOX (12 h post-induction）
	EV	OTUD1	M1	EV	OTUD1	M1			EV	OTUD1	M1	EV	OTUD1	M1
OTUD1	16304.6	18148.1	17496.8	15172.2	25608.3	24498.3		OTUD1	0.607955	0.699928	0.711919	0.60141	1.16535	1.03968
ASK1	18813	20405.2	19106.2	18422.5	28602.6	6092.15		ASK1	0.701487	0.78698	0.777404	0.730249	1.30161	0.258544
p-ASK1	13430.2	15632.5	13935.5	13295.1	25291.9	2880.71		p-ASK1	0.500778	0.60291	0.567014	0.527002	1.15095	0.122254
JNK	20847.8	21261.3	20890.4	24598.5	25667.5	23389.4		JNK	0.777358	0.82	0.85	0.975056	1.16805	0.992618
p-JNK	19609.3	19964.9	19415.8	18284	25724.4	11745.3		p-JNK	0.731178	0.77	0.79	0.724755	1.17063	0.498456
c-Jun	22941.4	23113.5	21856.6	22102.9	20194.5	22149.5		c-Jun	0.855425	0.891432	0.889312	0.876132	0.918986	0.94
p-c-Jun	19120.9	19909.1	17863.8	19646.1	24102.4	7301.52		p-c-Jun	0.712969	0.767848	0.726852	0.77875	1.09682	0.309868
GAPDH	26818.8	25928.5	24577	25227.8	21974.8	23563.3		GAPDH	1	1	1	1	1	1
Fig. 4h
Fig. 4i

## Sheet: Fig. 5
Fig. 5c
A group : 10000 cells
	SKOV3-EV-Xenograft tumor (Length x Width, mm)								SKOV3-OTUD1-Xenograft tumor (Length x Width, mm)								SKOV3-M1-Xenograft tumor (Length x Width, mm)
Day	number 1	number 2	number 3	number 4	number 5	number 6		Day	number 1	number 2	number 3	number 4	number 5	number 6		Day	number 1	number 2	number 3	number 4	number 5	number 6
1	0	0	0	0	0	0		1	0	0	0	0	0	0		1	0	0	0	0	0	0
7	0	0	0	0	0	0		7	0	0	0	0	0	0		7	0	0	0	0	0	0
13	0	0	0	0	0	0		13	0	0	0	0	0	0		13	0	0	0	0	0	0
19	0	0	0	0	0	0		19	0	0	0	0	0	0		19	0	0	0	0	0	0
25	0	0	0	0	0	0		25	0	0	0.5	0	0	0		25	0	0	0	0	0	0
30	0	0	0	0	0	0		30	0	0	24	0	0	2		30	0	0	0	0	0	0
36	0.0625	0	0	0	0	0		36	0	0	24	4	2	24		36	0	0	0	0	0	0
42	0.5	0	0	0	0	0		42	0	0	224	50	32	72		42	0	0	0	0	0	0
48	4	4	0	0	0	0		48	0	0	605	171.5	62.5	350		48	0	0	0	0	0	0
54	13.5	13.5	0	0	0	0		54	0	0	864	283.5	224	484		54	0	0	0	0	0	0
B group : 100000 cells
	SKOV3-EV-Xenograft tumor (Length x Width, mm)								SKOV3-OTUD1-Xenograft tumor (Length x Width, mm)								SKOV3-M1-Xenograft tumor (Length x Width, mm)
Day	number 1	number 2	number 3	number 4	number 5	number 6		Day	number 1	number 2	number 3	number 4	number 5	number 6		Day	number 1	number 2	number 3	number 4	number 5	number 6
1	0	0	0	0	0	0		1	0	0	0	0	0	0		1	0	0	0	0	0	0
3	0	0	0	0	0	0		3	8	2	9	9	1	0		3	2	1.5	0.75	0	0	0
6	0.0625	0.0625	0.25	0.125	0	0		6	18	4	18	13.5	6	0		6	4	4	6.25	0	0	0
9	0.0725	0.125	0.5	0.25	0	0		9	105	18	50	32	18	0		9	9	6.25	9	0	0	0
12	0.1275	1.125	0.75	1.125	0	0		12	196	50	90	75	62.5	0		12	9.9	7.84	13.5	0	0	0
15	4	6.25	6	6	0	0		15	256	72	122.5	108	75	0		15	12.0125	9	18.375	0	0	0
18	13.5	11.25	15.75	24.5	0	0		18	400	98	160	147	126	0		18	13.5	9.9	24	0	0	0
21	18	9.225	24	32	0	0		21	484	128	202.5	171.5	147	0		21	15.75	9	24	0	0	0
24	20.25	13.5	36	40	0	0		24	544.5	202.5	300	256	224	0		24	18.375	13.5	30.375	0	0	0
27	27.5625	18.375	62.5	50.625	0	0		27	720	250	363	324	256	0		27	24	15.36	34.56	0	0	0
30	40	50	108	62.5	0	0		30	929.5	363	504	450	364.5	0		30	28	16.384	37.5	0	0	0
C group : 1000000 cells
	SKOV3-EV-Xenograft tumor (Length x Width, mm)								SKOV3-OTUD1-Xenograft tumor (Length x Width, mm)								SKOV3-M1-Xenograft tumor (Length x Width, mm)
Day	number 1	number 2	number 3	number 4	number 5	number 6		Day	number 1	number 2	number 3	number 4	number 5	number 6		Day	number 1	number 2	number 3	number 4	number 5	number 6
1	0	0	0	0	0	0		1	0	0	0	0	0	0		1	0	0	0	0	0	0
5	4	4	0	12.25	6	0		5	15.75	9	35.4375	24	21.4375	24		5	4	6	9.375	18	18	1
10	0	18	18	32	13.5	32		10	13.5	24	147	62.5	72	24		10	18	13.5	15.75	40	50.625	13.5
15	0	48	32	62.5	13.5	32		15	32	24	256	224	192	37.5		15	32	18	32	62.5	75	18
20	75	64	54	126	126	75		20	108	50	648	450	450	147		20	40	32	40	75	108	32
25	112.5	108	100	256	171.5	126		25	400	283.5	1014	845	726	450		25	56	48	75	126	144	48
Fig. 5g
	SKOV3
	Ct Value
Sample	Notch1	GAPDH	CD133	GAPDH	OCT4	GAPDH	CD44	GAPDH	SOX2	GAPDH
EV	26.945	17.2083	37.0451	19.4901	30.3509	16.9667	22.3517	19.4901	30.8968	18.196
	26.9462	17.0611	36.3291	19.6724	30.3854	16.845	22.2828	19.6724	31.5703	18.0522
	27.0662	17.0642	35.4018	19.3591	30.4958	16.8572	22.3	19.3591	31.5703	17.892
OTUD1	26.1268	17.0297	35.1073	21.8122	26.7869	16.3034	23.5191	21.8874	29.7794	17.5374
	26.2298	16.9949	35.0551	21.8018	26.7829	16.2446	23.2441	21.6673	29.3698	17.5783
	26.1588	17.0971	35.2655	21.6891	26.8392	16.3181	23.1742	23.3426	29.9519	17.8301
M1	27.3005	16.8039	36.684	18.4236	29.6189	16.9667	22.8812	20.0972	32.0985	19.1722
	27.2477	16.7243	36.684	18.0435	29.7868	17.2662	22.8369	20.0924	32.154	18.9697
	27.4942	16.9835	36.2521	18.0163	30.0672	17.0905	23.5156	20.247	31.9809	19.031
Fig. 5h
SKOV3
	The diameter of aggresome
EV	0	0	0	0	0	0	0	0	0	0	0	0	0	0	0	0	0	0	0	0	0	0	0	0	0
OTUD1	2.37	3.62	3.45	2.69	2.24	2.76	5.39	5.35	3.36	1.81	7.23	0.99	2.99	3.31	2.98	4.36	5.4	3.55	5.27	5.39	3.42	2.1	3.63	1.67	1.07
M1	2.38	3.47	2.57	1.61	0	0	0	0	0	0	0	0	0	0	0	0	0	0	0	0	0	0	0	0	0

## Sheet: Fig. 6
Fig. 6b
	SKOV3					SKOV3					SKOV3
	Number of spheres(Colony diameters > 70 μm)					Number of spheres(Colony diameters > 70 μm)					Number of spheres(Colony diameters > 70 μm)
EV	30	32	34		EV	33	33	38		EV	36	33	34
OTUD1	71	71	87		OTUD1	89	79	87		OTUD1	71	71	87
OTUD1+DMSO	67	73	80		OTUD1+DMSO	71	73	82		OTUD1+DMSO	67	73	80
OTUD1+IN-8	3	6	2		OTUD1+Ibrutinib	4	7	8		OTUD1+Selonsertib	3	7	1
Fig. 6d
	SKOV3					SKOV3					SKOV3
	Number of soft agar Colonies					Number of soft agar Colonies					Number of soft agar Colonies
EV	12	16	16		EV	32	25	19		EV	12	16	16
OTUD1	87	84	86		OTUD1	121	119	95		OTUD1	87	79	86
OTUD1+DMSO	87	80	83		OTUD1+DMSO	130	115	106		OTUD1+DMSO	83	80	83
OTUD1+IN-8	15	12	13		OTUD1+Ibrutinib	23	35	18		OTUD1+Selonsertib	10	19	9
Fig. 6e
	SKOV3								SKOV3								SKOV3
	Ct Value								Ct Value								Ct Value
Sample	CD44	GAPDH	OCT4	GAPDH	SOX2	GAPDH		Sample	CD44	GAPDH	OCT4	GAPDH	SOX2	GAPDH		Sample	CD44	GAPDH	OCT4	GAPDH	SOX2	GAPDH
EV	18.2485	15.2321	24.3075	15.2321	31.9748	15.2321		EV	17.231	15.489	23.5067	15.489	31.6972	15.489		EV	17.9221	15.4181	24.6574	15.4181	31.5992	15.4181
	18.0627	15.1493	24.0444	15.1493	32.1246	15.1493			17.0281	15.4326	23.2005	15.4326	31.1955	15.4326			17.7583	15.3769	24.6697	15.3769	31.1519	15.3769
	18.1089	15.2142	23.904	15.2142	32.3954	15.2142			16.6679	15.397	23.0681	15.397	31.4304	15.397			18.0394	15.2949	24.5486	15.2949	31.9608	15.2949
OTUD1	16.3227	16.1745	22.3797	16.1745	28.7132	16.1745		OTUD1	16.3227	16.1745	22.3797	16.1745	28.7132	16.1745		OTUD1	16.4079	16.015	22.3333	16.015	29.2815	16.015
	16.4578	15.9624	22.4318	15.9624	28.9316	15.9624			16.4578	15.9624	22.4318	15.9624	28.9316	15.9624			16.375	15.9487	22.5394	15.9487	29.0578	15.9487
	16.3863	15.9247	22.276	15.9247	29.0478	15.9247			16.3863	15.9247	22.276	15.9247	29.0478	15.9247			16.3655	15.9778	22.3817	15.9778	29.0799	15.9778
OTUD1+DMSO	16.4079	16.015	22.3333	16.015	29.2815	16.015		OTUD1+DMSO	16.4079	16.015	22.3333	16.015	28.7132	16.015		OTUD1+DMSO	16.3227	16.1745	22.3797	16.1745	29.3051	16.1745
	16.375	15.9487	22.5394	15.9487	29.0578	15.9487			16.375	15.9487	22.5394	15.9487	29.0578	15.9487			16.4578	15.9624	22.4318	15.9624	29.0228	15.9624
	16.3655	15.9778	22.3817	15.9778	29.0799	15.9778			16.3655	15.9778	22.3817	15.9778	29.0799	15.9778			16.3863	15.9247	22.276	15.9247	29.0478	15.9247
OTUD1+IN-8	17.4315	15.2123	22.3405	15.2123	30.953	15.2123		OTUD1+Ibrutinib	18.5988	16.2958	23.2306	16.2958	32.0643	16.2958		OTUD1+Selontib	17.4794	15.3363	22.7566	15.3363	31.3082	15.3363
	17.2768	15.2777	22.3501	15.2777	31.3194	15.2777			17.9162	16.3056	23.2125	16.3056	32.1715	16.3056			17.2385	15.1766	22.4804	15.1766	30.7825	15.1766
	17.3393	15.1692	22.5413	15.1692	31.0918	15.1692			17.7754	16.1566	23.1814	16.1566	31.3094	16.1566			17.14	15.1996	22.4592	15.1996	30.5844	15.1996
Fig. 6g
	Percentage of CD44+ cells (%)			Percentage of CD133+ cells (%)
EV	6.3	3.43	3.54	4.2	4.13	4
OTUD1	22	19.5	21.7	15.3	14.9	15.7
OTUD1+DMSO	19.3	19.8	21	14.6	14	15.2
OTUD1+Ibrutinib	0.38	0.37	1.23	6.46	6.37	5.95
Fig. 6i
	SKOV3					SKOV3
	Number of Colonies (diameter ＞ 3 mm)					Number of Colonies (diameter ＞ 3 mm)
EV	9	13	10		EV	8	10	6
OTUD1	34	38	35		OTUD1	23	25	30
EV+DPP	0	3	2		EV+DPP	4	4	2
OTUD1+DPP	12	11	13		OTUD1+DPP	12	11	9
OTUD1+DPP/Ibrutinib	7	6	5		OTUD1+DPP/IN-8	7	6	5

## Sheet: Fig. 7
Fig. 7a
												The band intensity of ovarian cancer cells				The band intensity of ovarian cancer cells
													OVCAR3	SKOV3			OVCAR3	SKOV3
												ASK1	13159.7	31158		ASK1	0.442112	1.01702
												P-ASK1	17542.8	32696.2		P-ASK1	0.589366	1.06723
												JNK	29166.4	32924.5		JNK	0.979869	1.07468
												P-JNK	21151.2	36102.9		P-JNK	0.710594	1.17842
												C-JUN	27383.4	27332.5		C-JUN	0.919969	0.892149
												P-CJUN	19553.9	31209.2		P-CJUN	0.656928	1.01869
												GAPDH	29765.6	30636.7		GAPDH	1	1
Fig. 7d
	SKOV3					SKOV3
	Number of spheres(Colony diameters > 70 μm)					Number of spheres(Colony diameters > 70 μm)
DMSO	36	33	34		DMSO	31	37	40
IN-8	10	7	6		Selonsertib	5	13	9
	OVCAR3					OVCAR3
	Number of spheres(Colony diameters > 70 μm)					Number of spheres(Colony diameters > 70 μm)
DMSO	29	30	27		DMSO	32	30	35
IN-8	25	30	31		Selonsertib	31	33	28
Fig. 7f
	Volume of OVCAR3-control group-Xenograft tumor (mm3)								Volume of OVCAR3-Ibrutinib treatment group-Xenograft tumor (mm3)
	number 1	number 2	number 3	number 4	number 5	number 6			number 1	number 2	number 3	number 4	number 5	number 6
1	0	0	0	0	0	0		1	0	0	0	0	0	0
9	0	0	0	0	0	0		9	0	0	0	0	0	0
18	0	0	0	0	0	0		18	0	0	0	0	0	0
27	1	0.5	0	0	0	0		27	1	1	0	0	0	0
36	18	6	2	0	1	0		36	18	9	2	1	0	0
45	75	32	13.5	1	6	0.5		45	75	32	13.5	9	2	1
54	196	126	75	40	32	13.5		54	171.5	108	62.5	36	9	13.5
60	405	320	200.9	87.5	108	62.5		60	288	256	135	45.5625	32	18
	Volume of SKOV3-control group-Xenograft tumor (mm3)								Volume of SKOV3-Ibrutinib treatment group-Xenograft tumor (mm3)
	number 1	number 2	number 3	number 4	number 5	number 6			number 1	number 2	number 3	number 4	number 5	number 6
1	4	6	1	1	1	6		1	5	4	2	2	1	5
3	10	18	13.5	18	13.5	13.5		3	9	15.75	9.375	15.75	18	18
6	48	48	22.5	27	22.5	22.5		6	44	44	27	48	24.75	22.5
9	87.5	75	40	48	40	40		9	81.25	90	40	52	48	62.5
12	162	126	75	87.5	62.5	62.5		12	162	126	75	87.5	90	90
15	198	144	100	100	87.5	75		15	220.5	135	108	93.75	106.438	108
18	416	320	245	180	162	126		18	196	144	99	90	97.5	90
21	750	600	486	384	352	288		21	171.5	162	82.5	75	75	32
24	1224	1008	847	700	650	550		24	108	112.5	75	62.5	32	18
Fig. 7g

## Sheet: Supplementary Fig. 1
Supplementary Fig. 1a
	SKOV3
	Ct Value
Sample	OCT4	GAPDH	NANOG	GAPDH	NOTCH1	GAPDH	CD44	GAPDH	SOX2	GAPDH
SDC	30.416	19.1849	30.6144	19.1849	28.1196	15.1427	25.1309	15.1427	25.358	15.1427
	30.091	19.5859	30.8019	19.5859	26.9213	15.1776	24.2518	15.1776	25.7191	15.1776
	30.1996	19.2891	30.4339	19.2891	27.0428	15.1546	24.6045	15.1546	24.8515	15.1546
FS	31.1467	23.3055	31.8874	23.3055	27.6501	17.8321	26.288	17.8321	26.1119	17.8321
	31.38	23.2719	32.363	23.2719	27.9759	17.8025	26.0521	17.8025	26.1157	17.8025
	31.5726	23.3261	32.3833	23.3261	28.0793	17.8371	26.2805	17.8371	26.6945	17.8371
Supplementary Fig. 1d
							SDC	FS			SDC	FS
						OTUD1	15555.4	29891.9		OTUD1	0.279937	0.609736
						GAPDH	55567.7	49024.4		GAPDH	1	1
Supplementary Fig. 1e
	OVCAR8
	Ct Value
Sample	OCT4	GAPDH	NANOG	GAPDH	NOTCH1	GAPDH	CD44	GAPDH	SOX2	GAPDH
SDC	33.8739	19.9018	28.8651	18.3345	37.4062	18.8324	23.5818	19.9018	35.5131	19.9018
	33.727	19.7794	29.0739	18.2209	37.679	18.7407	23.6659	19.7794	35.2136	19.7794
	34.5324	20.0023	29.1617	18.2827	37.8116	18.7671	23.6878	20.0023	36.2046	20.0023
FS	29.2926	19.4942	27.1724	19.4942	37.2651	19.735	20.5163	19.4942	33.4218	19.4942
	29.1444	19.4431	27.0473	19.4431	37.0148	19.6901	20.59	19.4431	33.2549	19.4431
	29.2279	19.5625	27.2394	19.5625	37.2651	19.7513	20.6096	19.5625	33.1539	19.5625
Supplementary Fig. 1g
Supplementary Fig. 1h
CAOV3
	Number of spheres (Colony diameters > 70 μm)
sgCtrl	30	29	35
sgOTUD1#1	4	2	6
sgOTUD1#2	5	6	2
Supplementary Fig. 1i
SKOV3					OVCAR8
	Number of colony/well					Number of colony/well
sgCtrl	70	55	41		sgCtrl	55	96	51
sgOTUD1#1	7	1	2		sgOTUD1#1	10	15	21
sgOTUD1#2	2	8	3		sgOTUD1#2	7	3	1
Supplementary Fig. 1j
SKOV3
	Numbers of Invasion cells
sgCtrl	246	231	277	283	199	260
sgOTUD1#1	90	88	76	82	88	111
sgOTUD1#2	50	55	95	93	78	74
Supplementary Fig. 1k
	Volume of OVCAR8-sgCtrl-Xenograft tumor (mm3)								Volume of OVCAR8-sgOTUD1#1-Xenograft tumor (mm3)								Volume of OVCAR8-sgOTUD1#2-Xenograft tumor (mm3)
	number 1	number 2	number 3	number 4	number 5	number 6			number 1	number 2	number 3	number 4	number 5	number 6			number 1	number 2	number 3	number 4	number 5	number 6
1	0	0	0	0	0	0		1	0	0	0	0	0	0		1	0	0	0	0	0	0
4	0	0	0	0	0	0		4	0	0	0	0	0	0		4	0	0	0	0	0	0
7	0.75	0.5	0.5	0.5	0.75	0.125		7	0	0	0	0	0	0		7	0	0	0	0	0	0
10	5	4	1.6875	0.72	3	1		10	0	0	0	0	0	0.0375		10	0	0	0	0	0	0
13	9.375	7.8125	4	1.6875	6.25	2.8125		13	0.0625	0.0625	0	0	0.0625	0.06		13	0.025	0.03	0	0	0	0
16	14.4	13.5	7.8125	4	11.25	6		16	0.16	0.16	0	0.0225	0.256	0.12		16	0.05	0.1	0	0	0	0
19	18.432	16.384	10.976	5.324	14.336	6.6		19	0.5	0.32	0.0225	0.06	0.5	0.225		19	0.075	0.15	0	0	0	0
22	24.5	21.4375	13.5	7.8125	18.375	9.2575		22	1.6875	0.75	0.1	0.12	0.864	0.405		22	0.16	0.26	0	0	0	0
25	32.49	27.436	16.384	10.976	23.104	11.875		25	2.916	1.296	0.32	0.24	1.6875	0.72		25	0.23	0.375	0	0	0	0
27	40	32	21.4375	13.5	28	16.8		27	4	2.25	0.6	0.45	2.916	1.1		27	0.25	0.414	0	0	0	0
Supplementary Fig. 1l
Supplementary Fig.1m
	SKOV3-OD450 Value
hours	sgctrl			sgOTUD1#1			sgOTUD1#2
0	0.295	0.294	0.281	0.24	0.236	0.236	0.256	0.246	0.266
24	0.45	0.413	0.408	0.353	0.328	0.339	0.395	0.387	0.397
48	0.86	0.841	0.835	0.793	0.761	0.781	0.919	0.891	0.910667
72	1.257	1.201	1.198	1.181	1.255	1.204	1.357	1.31533	1.178

## Sheet: Supplementary Fig. 2
Supplementary Fig. 2a
	SKOV3
	Ct Value
Sample	CD44	GAPDH	CD133	GAPDH	SOX2	GAPDH
sgCtrl	19.4377	17.1069	24.0529	16.8486	32.2168	17.2413
	19.4305	17.1248	24.1054	16.6259	32.1442	17.0215
	19.4139	17.0441	24.0387	16.4031	31.8766	17.0614
sgOTUD1#1	19.0801	16.3636	32.2865	22.2093	33.0998	16.5338
	19.0923	16.3475	32.4749	21.7132	32.8655	16.492
	19.1003	16.3655	32.2873	21.6914	32.1787	16.4395
sgOTUD1#2	19.1245	16.4575	31.9906	19.6095	32.2679	16.5122
	19.1839	16.456	32.0023	19.7325	32.0957	16.4304
	19.1819	16.5523	34.9356	19.9219	32.3575	16.6178
Supplementary Fig. 2b
	OVCAR8
	Ct Value
Sample	CD24	GAPDH	OCT4	GAPDH	CD44	GAPDH	CD133	GAPDH	SOX2	GAPDH	NOTCH1	GAPDH	NANOG	GAPDH	IL6	GAPDH	FOS	GAPDH	ATF2	GAPDH
sgCtrl	24.4191	24.0811	32.0025	24.0811	23.3806	24.0811	33.1343	19.8553	24.4145	19.8553	26.4543	19.8553	29.5791	19.8553	26.0199	19.9814	29.9771	22.9039	37.7352	20.307
	24.499	24.172	32.0333	24.172	23.3983	24.172	33.1581	19.9933	24.445	19.9933	26.498	19.9933	29.8578	19.9933	26.1368	19.8115	29.6735	23.0562	36.4363	20.3333
	24.4219	24.1228	31.8693	24.1228	23.3528	24.1228	32.9926	19.7838	24.3758	19.7838	26.4868	19.7838	29.5992	19.7838	26.0629	19.899	29.7387	22.8527	36.5995	20.3227
sgOTUD1#1	23.1887	21.9613	32.7967	21.9613	22.3698	21.9613	32.608	18.9005	36.2571	18.9005	26.0192	18.9005	29.8714	18.9005	27.1165	18.3542	29.4486	19.6344	25.5266	14.9694
	23.2352	21.8465	32.7698	21.8465	22.4226	21.8465	33.1547	18.862	35.5507	18.862	26.0801	18.862	30.5442	18.862	27.0786	18.5252	28.9305	19.8562	25.4337	15.0092
	23.1752	21.8887	32.6459	21.8887	22.4252	21.8887	33.3322	18.7843	36.7711	18.7843	26.3181	18.7843	31.5848	18.7843	27.15	18.428	29.3444	19.736	25.4314	14.933
sgOTUD1#2	23.4946	22.6297	34.2267	22.6297	22.8408	22.6297	32.1524	18.7647	27.22	18.7647	25.7913	18.7647	30.0721	18.7647	30.1542	22.8619	28.6718	18.4084	28.4612	15.0274
	23.5358	22.5978	34.1444	22.5978	22.7965	22.5978	34.0548	18.6902	27.2324	18.6902	26.0857	18.6902	30.6183	18.6902	30.7003	22.9271	28.0848	18.4609	28.3987	14.9621
	23.6992	22.6592	33.9702	22.6592	22.8106	22.6592	34.1934	18.6233	27.5743	18.6233	26.3044	18.6233	29.7317	18.6233	30.5036	22.9664	28.3823	18.0131	28.2213	14.7788
Supplementary Fig. 2d
	OVCAR8
	Ct Value
Sample	CD44	GAPDH	OCT4	GAPDH	SOX2	GAPDH	NANOG	GAPDH
EV	18.3636	15.6177	28.0173	15.6177	30.8305	15.6177	27.825	15.6177
	18.4148	15.6051	28.3589	15.6051	30.0952	15.6051	27.8862	15.6051
	18.1746	15.4756	28.3746	15.4756	29.8984	15.4756	27.8973	15.4756
OTUD1	18.0814	16.4883	28.0974	16.4883	30.7368	16.4883	28.1197	16.4883
	18.0923	16.1753	27.8783	16.1753	29.5781	16.1753	27.996	16.1753
	18.149	16.0605	28.0985	16.0605	30.0195	16.0605	27.9043	16.0605
OTUD1+DMSO	18.283	16.0721	27.9663	16.0721	30.0878	16.0721	27.7267	16.0721
	18.1358	16.3146	27.9731	16.3146	29.969	16.3146	27.5484	16.3146
	18.2464	16.3436	27.86	16.3436	29.9039	16.3436	28.1683	16.3436
OTUD1+T-5224	17.7625	14.3161	27.5297	14.3161	28.8764	14.3161	28.3901	14.3161
	17.8137	14.2981	27.7898	14.2981	28.9399	14.2981	28.8088	14.2981
	17.8078	14.5787	27.5189	14.5787	29.2965	14.5787	29.0029	14.5787
Supplementary Fig. 2e
Supplementary Fig. 2f

## Sheet: Supplementary Fig. 3
Supplementary Fig. 3a
	HEK293T					HEK293T
	% of cell containing aggresomes					The diameter of aggresomes
EV	0	0	0		EV	0	0	0
OTUD1	0.75	0.5	100		OTUD1	9.14	8.1	8.12	11.07	5.49	12.91	9.4	5.46	9.44	7.7	14.37
C320A	0.857143	0.5	0.625		C320A	10.05	9.06	9.53	8.49	5.29	10.14	5.72	9.84	10.24	9.71	9.52
Supplementary Fig. 3b
	HEK293T
seconds	% mean fluoresence intensity recoveray
1	100	100	100
2	99.1112	99.1112	99.3417
3	98.8878	98.8878	99.4806
4	98.8337	98.8337	99.3588
5	98.4115	98.4115	99.4364
6	0	0	0
7	0	0	0
9	0	0	0
10	7.6982	7.6982	4.93647
25	6.92769	6.92769	1.58491
40	6.56825	6.56825	1.41445
56	6.49137	6.49137	1.53265
71	6.23064	6.23064	1.55169
86	6.61393	6.61393	1.63642
102	6.33953	6.33953	1.38527
Supplementary Fig. 3f

[truncated: 5 more sheets: Supplementary Fig. 4, Supplementary Fig. 5, Supplementary Fig. 6, Supplementary Fig. 7, Supplementary Fig. 8]
